# Supplementary material for: 2-[1-(1-Phenyl­eth­yl)imidazolidin-2-yl­idene]malononitrile
Source: Acta Crystallogr Sect E Struct Rep Online. 2012 Mar 28;68(Pt 4):o1203. doi: 10.1107/S1600536812010823 (PMC3344140; doi:10.1107/S1600536812010823)
Supplement: Supplementary file 1 [file e-68-o1203-sup1.cif]

##############################################################################
#                                                                            #
# This CIF contains the data in a paper accepted for publication in          #
# Acta Crystallographica Section E. It conforms to the requirements of       #
# Notes for Authors for Acta Crystallographica Section E, and has been       #
# peer reviewed under the auspices of the IUCr Commission on Journals.       #
#                                                                            #
# Full details of the Crystallographic Information File format               #
# are given in the paper "The Crystallographic Information File (CIF):       #
# a New Standard Archive File for Crystallography" by S. R. Hall, F. H.      #
# Allen and I. D. Brown [Acta Cryst. (1991), A47, 655-685].                  #
#                                                                            #
# The current version of the core CIF dictionary is obtainable from          #
# ftp://ftp.iucr.org/pub/cif_core.dic.                                       #
#                                                                            #
# Software is freely available for graphical display of the structure(s)     #
# in this CIF. For information consult the CIF software page                 #
# http://www.iucr.org/resources/cif/software.                                #
#                                                                            #
# This file may be used for bona fide research purposes within the           #
# scientific community so long as proper attribution is given to the journal # 
# article from which it was obtained.                                        #
#                                                                            #
##############################################################################
data_I
_audit_creation_method     'SHELXL97'
_chemical_name_systematic
;
2-[1-(1-Phenylethyl)imidazolidin-2-ylidene]propanedinitrile
;
_chemical_name_common
;
2-[1-(1-Phenylethyl)imidazolidin-2-ylidene]malononitrile
;
_chemical_formula_moiety     'C14 H14 N4'
_chemical_formula_sum     'C14 H14 N4'
_chemical_formula_iupac     'C14 H14 N4'
_chemical_formula_weight     238.29
_chemical_melting_point     ?
_symmetry_cell_setting     triclinic
_symmetry_space_group_name_H-M     'P -1'
_symmetry_space_group_name_Hall     '-P 1'
loop_
    _symmetry_equiv_pos_as_xyz
    'x, y, z'
    '-x, -y, -z'
_cell_length_a     6.6446(13)
_cell_length_b     8.0106(16)
_cell_length_c     12.847(3)
_cell_angle_alpha     90.51(3)
_cell_angle_beta     101.85(3)
_cell_angle_gamma     107.76(3)
_cell_volume     635.5(3)
_cell_formula_units_Z     2
_cell_measurement_reflns_used     4704
_cell_measurement_theta_min     6.05
_cell_measurement_theta_max     54.97
_cell_measurement_temperature     295(2)
_exptl_crystal_description     'block'
_exptl_crystal_colour     'colourless'
_exptl_crystal_size_max     0.46
_exptl_crystal_size_mid     0.41
_exptl_crystal_size_min     0.11
_exptl_crystal_density_diffrn     1.245
_exptl_crystal_density_meas     ?
_exptl_crystal_density_method     'not measured'
_exptl_crystal_F_000     252
_exptl_absorpt_coefficient_mu     0.078
_exptl_absorpt_correction_type     multi-scan
_exptl_absorpt_process_details     '(<i>CrystalClear</i>; Rigaku, 2005)'
_exptl_absorpt_correction_T_min     0.9650
_exptl_absorpt_correction_T_max     0.9915
_exptl_special_details
;
;
_diffrn_ambient_temperature     295(2)
_diffrn_radiation_type     'MoK\a'
_diffrn_radiation_wavelength     0.71073
_diffrn_radiation_source     'Rotating Anode'
_diffrn_radiation_monochromator     'graphite'
_diffrn_measurement_device_type     'Rigaku R-AXIS RAPID IP'
_diffrn_measurement_method     '\f and \w scans'
_diffrn_detector_area_resol_mean     ?
_diffrn_reflns_number     6293
_diffrn_reflns_av_R_equivalents     0.0189
_diffrn_reflns_av_sigmaI/netI     0.0230
_diffrn_reflns_theta_min     3.02
_diffrn_reflns_theta_max     27.48
_diffrn_reflns_theta_full     27.48
_diffrn_measured_fraction_theta_max     0.990
_diffrn_measured_fraction_theta_full     0.990
_diffrn_reflns_limit_h_min     -8
_diffrn_reflns_limit_h_max     8
_diffrn_reflns_limit_k_min     -10
_diffrn_reflns_limit_k_max     10
_diffrn_reflns_limit_l_min     -16
_diffrn_reflns_limit_l_max     16
_diffrn_standards_number     0
_diffrn_standards_interval_count     ?
_diffrn_standards_interval_time     ?
_diffrn_standards_decay_%     0
_refine_special_details
;
 Refinement of <i>F</i>^2^ against ALL reflections. The weighted
 <i>R</i>-factor <i>wR</i> and goodness of fit <i>S</i> are based on
 <i>F</i>^2^, conventional <i>R</i>-factors <i>R</i> are based on <i>F</i>,
 with <i>F</i> set to zero for negative <i>F</i>^2^. The threshold expression
 of <i>F</i>^2^ > \s(<i>F</i>^2^) is used only for calculating
 <i>R</i>-factors(gt) <i>etc</i>. and is not relevant to the choice of
 reflections for refinement. <i>R</i>-factors based on <i>F</i>^2^ are
 statistically about twice as large as those based on <i>F</i>, and
 <i>R</i>-factors based on ALL data will be even larger.
;
_reflns_number_total     2898
_reflns_number_gt     2112
_reflns_threshold_expression     I>2\s(I)
_refine_ls_structure_factor_coef     Fsqd
_refine_ls_matrix_type     full
_refine_ls_R_factor_all     0.0623
_refine_ls_R_factor_gt     0.0437
_refine_ls_wR_factor_gt     0.1189
_refine_ls_wR_factor_ref     0.1446
_refine_ls_goodness_of_fit_ref     1.153
_refine_ls_restrained_S_all     1.153
_refine_ls_number_reflns     2898
_refine_ls_number_parameters     164
_refine_ls_number_restraints     0
_refine_ls_hydrogen_treatment     constr
_refine_ls_weighting_scheme     calc
_refine_ls_weighting_details
         'calc w=1/[\s^2^(Fo^2^)+(0.0630P)^2^+0.0913P] where P=(Fo^2^+2Fc^2^)/3'
_atom_sites_solution_hydrogens     geom
_atom_sites_solution_primary     direct
_atom_sites_solution_secondary     difmap
_refine_ls_shift/su_max     0.000
_refine_ls_shift/su_mean     0.000
_refine_diff_density_max     0.210
_refine_diff_density_min     -0.190
_refine_ls_extinction_method     '<i>SHELXL97</i> (Sheldrick, 2008)'
_refine_ls_extinction_coef     0.210(17)
_refine_ls_extinction_expression
                                  'Fc^*^=kFc[1+0.001xFc^2^\l^3^/sin(2\q)]^-1/4^'
loop_
    _atom_type_symbol
    _atom_type_description
    _atom_type_scat_dispersion_real
    _atom_type_scat_dispersion_imag
    _atom_type_scat_source
    'C' 'C' 0.0033 0.0016
                         'International Tables Vol C Tables 4.2.6.8 and 6.1.1.4'
    'H' 'H' 0.0000 0.0000
                         'International Tables Vol C Tables 4.2.6.8 and 6.1.1.4'
    'N' 'N' 0.0061 0.0033
                         'International Tables Vol C Tables 4.2.6.8 and 6.1.1.4'
_computing_data_collection     '<i>CrystalClear</i> (Rigaku, 2005)'
_computing_cell_refinement     '<i>CrystalClear</i> (Rigaku, 2005)'
_computing_data_reduction     '<i>CrystalClear</i> (Rigaku, 2005)'
_computing_structure_solution     '<i>SHELXS97</i> (Sheldrick, 2008)'
_computing_structure_refinement     '<i>SHELXL97</i> (Sheldrick, 2008)'
_computing_molecular_graphics     '<i>SHELXTL</i> (Sheldrick, 2008)'
_computing_publication_material     '<i>SHELXTL</i> (Sheldrick, 2008)'
loop_
    _atom_site_type_symbol
    _atom_site_label
    _atom_site_fract_x
    _atom_site_fract_y
    _atom_site_fract_z
    _atom_site_U_iso_or_equiv
    _atom_site_adp_type
    _atom_site_calc_flag
    _atom_site_refinement_flags
    _atom_site_occupancy
    _atom_site_symmetry_multiplicity
    _atom_site_disorder_assembly
    _atom_site_disorder_group
    N N1 0.43363(19) 0.16514(14) 0.79468(10) 0.0520(3) Uani d . 1 1 . .
    N N2 0.72640(19) 0.19909(15) 0.91821(10) 0.0536(3) Uani d . 1 1 . .
    H H2A 0.8196 0.1712 0.9659 0.064 Uiso calc R 1 1 . .
    N N3 0.1806(3) -0.35508(19) 0.77933(15) 0.0898(6) Uani d . 1 1 . .
    N N4 0.8269(3) -0.20051(18) 0.96591(14) 0.0808(5) Uani d . 1 1 . .
    C C1 0.4326(3) 0.1738(3) 0.56429(16) 0.0782(5) Uani d . 1 1 . .
    H H1A 0.5353 0.1251 0.5998 0.094 Uiso calc R 1 1 . .
    C C2 0.4528(5) 0.2430(4) 0.4674(2) 0.1102(9) Uani d . 1 1 . .
    H H2B 0.5692 0.2406 0.4384 0.132 Uiso calc R 1 1 . .
    C C3 0.3038(7) 0.3147(3) 0.41400(19) 0.1218(12) Uani d . 1 1 . .
    H H3A 0.3166 0.3591 0.3482 0.146 Uiso calc R 1 1 . .
    C C4 0.1366(5) 0.3208(3) 0.45755(19) 0.1070(9) Uani d . 1 1 . .
    H H4A 0.0360 0.3716 0.4219 0.128 Uiso calc R 1 1 . .
    C C5 0.1144(3) 0.2526(2) 0.55405(15) 0.0762(5) Uani d . 1 1 . .
    H H5A -0.0013 0.2578 0.5828 0.091 Uiso calc R 1 1 . .
    C C6 0.2612(2) 0.17651(18) 0.60873(12) 0.0535(4) Uani d . 1 1 . .
    C C7 0.2351(2) 0.09009(18) 0.71185(12) 0.0521(4) Uani d . 1 1 . .
    H H7A 0.2186 -0.0345 0.6984 0.063 Uiso calc R 1 1 . .
    C C8 0.0397(3) 0.0987(3) 0.75267(16) 0.0819(6) Uani d . 1 1 . .
    H H8A 0.0358 0.0410 0.8177 0.123 Uiso calc R 1 1 . .
    H H8B -0.0899 0.0411 0.7003 0.123 Uiso calc R 1 1 . .
    H H8C 0.0495 0.2194 0.7658 0.123 Uiso calc R 1 1 . .
    C C9 0.5134(3) 0.35393(18) 0.82776(14) 0.0637(4) Uani d . 1 1 . .
    H H9A 0.4198 0.3861 0.8676 0.076 Uiso calc R 1 1 . .
    H H9B 0.5236 0.4237 0.7666 0.076 Uiso calc R 1 1 . .
    C C10 0.7356(3) 0.3781(2) 0.89770(15) 0.0652(5) Uani d . 1 1 . .
    H H10A 0.8496 0.4324 0.8606 0.078 Uiso calc R 1 1 . .
    H H10B 0.7582 0.4487 0.9633 0.078 Uiso calc R 1 1 . .
    C C11 0.5563(2) 0.08185(16) 0.85453(10) 0.0427(3) Uani d . 1 1 . .
    C C12 0.5237(2) -0.10079(17) 0.85565(11) 0.0463(3) Uani d . 1 1 . .
    C C13 0.3310(3) -0.23639(18) 0.81102(13) 0.0571(4) Uani d . 1 1 . .
    C C14 0.6899(2) -0.15619(17) 0.91645(12) 0.0544(4) Uani d . 1 1 . .
loop_
    _atom_site_aniso_label
    _atom_site_aniso_U_11
    _atom_site_aniso_U_22
    _atom_site_aniso_U_33
    _atom_site_aniso_U_12
    _atom_site_aniso_U_13
    _atom_site_aniso_U_23
    N1 0.0518(7) 0.0364(6) 0.0600(7) 0.0146(5) -0.0060(5) 0.0044(5)
    N2 0.0505(7) 0.0411(6) 0.0607(7) 0.0139(5) -0.0058(5) 0.0029(5)
    N3 0.0747(10) 0.0488(8) 0.1153(13) 0.0034(7) -0.0228(9) 0.0179(8)
    N4 0.0751(10) 0.0476(7) 0.1022(11) 0.0227(7) -0.0245(8) 0.0060(7)
    C1 0.0797(12) 0.0727(11) 0.0818(12) 0.0196(10) 0.0231(10) 0.0037(9)
    C2 0.138(2) 0.0916(17) 0.0893(16) -0.0008(16) 0.0555(16) -0.0052(14)
    C3 0.193(3) 0.0721(14) 0.0601(12) -0.0100(18) 0.0169(18) 0.0092(11)
    C4 0.146(2) 0.0751(14) 0.0712(13) 0.0233(14) -0.0239(15) 0.0214(11)
    C5 0.0804(12) 0.0661(10) 0.0737(11) 0.0273(9) -0.0090(9) 0.0156(9)
    C6 0.0550(8) 0.0407(7) 0.0575(8) 0.0128(6) -0.0004(6) 0.0030(6)
    C7 0.0453(7) 0.0438(7) 0.0607(8) 0.0137(6) -0.0025(6) 0.0071(6)
    C8 0.0537(10) 0.1076(16) 0.0791(12) 0.0189(10) 0.0124(8) 0.0145(11)
    C9 0.0651(10) 0.0386(7) 0.0789(10) 0.0170(7) -0.0038(8) 0.0042(7)
    C10 0.0620(9) 0.0405(7) 0.0816(11) 0.0122(7) -0.0036(8) 0.0037(7)
    C11 0.0420(6) 0.0404(6) 0.0454(7) 0.0135(5) 0.0080(5) 0.0068(5)
    C12 0.0472(7) 0.0380(6) 0.0505(7) 0.0140(5) 0.0028(5) 0.0086(5)
    C13 0.0573(9) 0.0399(7) 0.0659(9) 0.0141(6) -0.0029(7) 0.0128(6)
    C14 0.0563(8) 0.0363(7) 0.0627(9) 0.0132(6) -0.0024(7) 0.0064(6)
_geom_special_details
;
 All s.u.'s (except the s.u.' in the dihedral angle between two l.s. planes)
 are estimated using the full covariance matrix. The cell s.u.'s are taken
 into account individually in the estimation of s.u.'s in distances, angles
 and torsion angles; correlations between s.u.'s in cell parameters are only
 used when they are defined by crystal symmetry. An approximate (isotropic)
 treatment of cell s.u.'s is used for estimating s.u.'s involving l.s.
 planes.
;
loop_
    _geom_bond_atom_site_label_1
    _geom_bond_atom_site_label_2
    _geom_bond_site_symmetry_2
    _geom_bond_distance
    _geom_bond_publ_flag
    N1 C11 . 1.3356(16) ?
    N1 C9 . 1.4682(18) ?
    N1 C7 . 1.4702(18) ?
    N2 C11 . 1.3371(18) ?
    N2 C10 . 1.4452(19) ?
    N2 H2A . 0.8600 ?
    N3 C13 . 1.147(2) ?
    N4 C14 . 1.1496(19) ?
    C1 C6 . 1.380(3) ?
    C1 C2 . 1.382(3) ?
    C1 H1A . 0.9300 ?
    C2 C3 . 1.362(4) ?
    C2 H2B . 0.9300 ?
    C3 C4 . 1.355(4) ?
    C3 H3A . 0.9300 ?
    C4 C5 . 1.377(3) ?
    C4 H4A . 0.9300 ?
    C5 C6 . 1.381(2) ?
    C5 H5A . 0.9300 ?
    C6 C7 . 1.517(2) ?
    C7 C8 . 1.516(2) ?
    C7 H7A . 0.9800 ?
    C8 H8A . 0.9600 ?
    C8 H8B . 0.9600 ?
    C8 H8C . 0.9600 ?
    C9 C10 . 1.517(2) ?
    C9 H9A . 0.9700 ?
    C9 H9B . 0.9700 ?
    C10 H10A . 0.9700 ?
    C10 H10B . 0.9700 ?
    C11 C12 . 1.4129(18) ?
    C12 C14 . 1.4062(19) ?
    C12 C13 . 1.410(2) ?
loop_
    _geom_angle_atom_site_label_1
    _geom_angle_atom_site_label_2
    _geom_angle_atom_site_label_3
    _geom_angle_site_symmetry_1
    _geom_angle_site_symmetry_3
    _geom_angle
    _geom_angle_publ_flag
    C11 N1 C9 . . 110.32(12) ?
    C11 N1 C7 . . 128.66(11) ?
    C9 N1 C7 . . 120.86(11) ?
    C11 N2 C10 . . 112.21(12) ?
    C11 N2 H2A . . 123.9 ?
    C10 N2 H2A . . 123.9 ?
    C6 C1 C2 . . 120.6(2) ?
    C6 C1 H1A . . 119.7 ?
    C2 C1 H1A . . 119.7 ?
    C3 C2 C1 . . 120.6(3) ?
    C3 C2 H2B . . 119.7 ?
    C1 C2 H2B . . 119.7 ?
    C4 C3 C2 . . 119.5(2) ?
    C4 C3 H3A . . 120.3 ?
    C2 C3 H3A . . 120.3 ?
    C3 C4 C5 . . 120.6(2) ?
    C3 C4 H4A . . 119.7 ?
    C5 C4 H4A . . 119.7 ?
    C4 C5 C6 . . 121.0(2) ?
    C4 C5 H5A . . 119.5 ?
    C6 C5 H5A . . 119.5 ?
    C1 C6 C5 . . 117.79(17) ?
    C1 C6 C7 . . 119.56(14) ?
    C5 C6 C7 . . 122.59(16) ?
    N1 C7 C8 . . 110.06(13) ?
    N1 C7 C6 . . 109.75(12) ?
    C8 C7 C6 . . 115.10(13) ?
    N1 C7 H7A . . 107.2 ?
    C8 C7 H7A . . 107.2 ?
    C6 C7 H7A . . 107.2 ?
    C7 C8 H8A . . 109.5 ?
    C7 C8 H8B . . 109.5 ?
    H8A C8 H8B . . 109.5 ?
    C7 C8 H8C . . 109.5 ?
    H8A C8 H8C . . 109.5 ?
    H8B C8 H8C . . 109.5 ?
    N1 C9 C10 . . 103.10(12) ?
    N1 C9 H9A . . 111.1 ?
    C10 C9 H9A . . 111.1 ?
    N1 C9 H9B . . 111.1 ?
    C10 C9 H9B . . 111.1 ?
    H9A C9 H9B . . 109.1 ?
    N2 C10 C9 . . 102.14(12) ?
    N2 C10 H10A . . 111.3 ?
    C9 C10 H10A . . 111.3 ?
    N2 C10 H10B . . 111.3 ?
    C9 C10 H10B . . 111.3 ?
    H10A C10 H10B . . 109.2 ?
    N1 C11 N2 . . 109.74(11) ?
    N1 C11 C12 . . 128.42(12) ?
    N2 C11 C12 . . 121.84(12) ?
    C14 C12 C13 . . 115.29(12) ?
    C14 C12 C11 . . 117.82(12) ?
    C13 C12 C11 . . 126.52(12) ?
    N3 C13 C12 . . 174.86(15) ?
    N4 C14 C12 . . 179.51(18) ?
loop_
    _geom_torsion_atom_site_label_1
    _geom_torsion_atom_site_label_2
    _geom_torsion_atom_site_label_3
    _geom_torsion_atom_site_label_4
    _geom_torsion_site_symmetry_1
    _geom_torsion_site_symmetry_2
    _geom_torsion_site_symmetry_3
    _geom_torsion_site_symmetry_4
    _geom_torsion
    _geom_torsion_publ_flag
    C6 C1 C2 C3 . . . . -0.1(3) ?
    C1 C2 C3 C4 . . . . 1.2(4) ?
    C2 C3 C4 C5 . . . . -1.1(4) ?
    C3 C4 C5 C6 . . . . 0.0(3) ?
    C2 C1 C6 C5 . . . . -1.0(3) ?
    C2 C1 C6 C7 . . . . 176.36(17) ?
    C4 C5 C6 C1 . . . . 1.0(3) ?
    C4 C5 C6 C7 . . . . -176.22(17) ?
    C11 N1 C7 C8 . . . . 106.76(18) ?
    C9 N1 C7 C8 . . . . -68.19(19) ?
    C11 N1 C7 C6 . . . . -125.59(15) ?
    C9 N1 C7 C6 . . . . 59.46(18) ?
    C1 C6 C7 N1 . . . . 56.03(18) ?
    C5 C6 C7 N1 . . . . -126.78(16) ?
    C1 C6 C7 C8 . . . . -179.18(16) ?
    C5 C6 C7 C8 . . . . -2.0(2) ?
    C11 N1 C9 C10 . . . . 13.82(18) ?
    C7 N1 C9 C10 . . . . -170.38(14) ?
    C11 N2 C10 C9 . . . . 12.63(19) ?
    N1 C9 C10 N2 . . . . -15.03(18) ?
    C9 N1 C11 N2 . . . . -6.47(17) ?
    C7 N1 C11 N2 . . . . 178.16(14) ?
    C9 N1 C11 C12 . . . . 173.57(15) ?
    C7 N1 C11 C12 . . . . -1.8(2) ?
    C10 N2 C11 N1 . . . . -4.43(18) ?
    C10 N2 C11 C12 . . . . 175.54(14) ?
    N1 C11 C12 C14 . . . . 172.25(14) ?
    N2 C11 C12 C14 . . . . -7.7(2) ?
    N1 C11 C12 C13 . . . . -15.1(2) ?
    N2 C11 C12 C13 . . . . 164.94(15) ?
loop_
    _geom_hbond_atom_site_label_D
    _geom_hbond_atom_site_label_H
    _geom_hbond_atom_site_label_A
    _geom_hbond_site_symmetry_A
    _geom_hbond_distance_DH
    _geom_hbond_distance_HA
    _geom_hbond_distance_DA
    _geom_hbond_angle_DHA
    N2 H2A N4 2_757 0.86 2.27 3.032(2) 147.6
data_global
_journal_date_recd_electronic     2012-02-18
_journal_date_accepted     2012-03-12
_journal_name_full     'Acta Crystallographica, Section E'
_journal_year     2012
_journal_volume     68
_journal_issue      4
_journal_page_first     o1203
_journal_page_last     o1203
_journal_paper_category     QO
_journal_paper_doi     10.1107/S1600536812010823
_journal_coeditor_code     RK2338
_publ_contact_author_name     'Liang-Zhong Xu'
_publ_contact_author_address
;
College of Chemistry and Molecular Engineering,
Qingdao University of Science and Technology,
Qingdao 266042,
People's Republic of China
;
_publ_contact_author_email     qknhs@yahoo.com.cn
_publ_contact_author_fax     '86-532-84023177'
_publ_contact_author_phone     '86-532-84023177'
_publ_section_title
;
2-[1-(1-Phenylethyl)imidazolidin-2-ylidene]malononitrile
;
loop_
    _publ_author_name
    _publ_author_address
    'Xiao-Wei Liu'
;
College of Chemistry and Molecular Engineering,
Qingdao University of Science and Technology,
Qingdao 266042,
People's Republic of China
;
    'Liang-Zhong Xu'
;
College of Chemistry and Molecular Engineering,
Qingdao University of Science and Technology,
Qingdao 266042,
People's Republic of China
;
