# Supplementary material for: 2-[1-(1-Phenyl­eth­yl)imidazolidin-2-yl­idene]malononitrile
Source: Acta Crystallogr Sect E Struct Rep Online. 2012 Mar 28;68(Pt 4):o1203. doi: 10.1107/S1600536812010823 (PMC3344140; doi:10.1107/S1600536812010823)
Supplement: Supplementary file 2 [file e-68-o1203-Isup2.hkl]

# 
# h,k,l, Fc-squared, Fo-squared, sigma(Fo-squared) and status flag 
# 
data_I
_shelx_title ' 1 in P-1' 
_shelx_refln_list_code          4 
_shelx_F_calc_maximum       92.97 
_exptl_crystal_F_000       252.00 
_reflns_d_resolution_high  0.7700 
 
loop_ 
 _symmetry_equiv_pos_as_xyz 
 'x, y, z' 
 '-x, -y, -z' 
 
_cell_length_a     6.6446 
_cell_length_b     8.0106 
_cell_length_c    12.8465 
_cell_angle_alpha  90.514 
_cell_angle_beta  101.849 
_cell_angle_gamma 107.762 
 
_shelx_F_squared_multiplier     1.000 
 
loop_ 
 _refln_index_h 
 _refln_index_k 
 _refln_index_l 
 _refln_F_squared_calc 
 _refln_F_squared_meas 
 _refln_F_squared_sigma 
 _refln_observed_status 
   1   0   0     1392.72     1326.45     16.83 o 
   2   0   0       77.49       64.96      0.82 o 
   3   0   0      225.25      233.74      2.70 o 
   4   0   0      183.47      180.42      2.26 o 
   5   0   0       14.74       15.11      0.41 o 
   6   0   0        2.29        2.87      0.34 o 
   7   0   0        6.13        6.21      0.66 o 
   8   0   0        0.64        0.59      0.32 o 
  -8   1   0        0.93        0.87      0.34 o 
  -7   1   0        1.25        1.60      0.38 o 
  -6   1   0        9.53        7.73      0.45 o 
  -5   1   0       16.90       17.52      0.72 o 
  -4   1   0        0.12        0.06      0.09 o 
  -3   1   0      372.37      359.98      4.84 o 
  -2   1   0      324.80      324.41     10.69 o 
  -1   1   0      164.58      144.81      1.36 o 
   1   1   0     1364.14     1310.19     17.13 o 
   2   1   0       29.35       31.79      0.36 o 
   3   1   0      140.77      148.04      1.71 o 
   4   1   0       83.95       92.30      1.24 o 
   5   1   0        5.12        6.61      0.32 o 
   6   1   0        2.47        2.57      0.32 o 
   7   1   0        0.83        0.99      0.31 o 
  -8   2   0        0.08        0.17      0.26 o 
  -7   2   0        0.16        0.09      0.24 o 
  -6   2   0        0.89        0.34      0.28 o 
  -5   2   0      121.67      115.00      1.68 o 
  -4   2   0        8.63        8.72      0.28 o 
  -3   2   0        4.87        5.84      0.17 o 
  -2   2   0      194.54      185.27      4.02 o 
  -1   2   0     1800.93     1751.92     19.86 o 
   0   2   0     3805.23     3997.55     62.52 o 
   1   2   0      388.90      413.35      6.64 o 
   2   2   0       91.99       98.87      1.07 o 
   3   2   0        5.38        4.87      0.19 o 
   4   2   0       43.46       41.22      0.66 o 
   5   2   0        5.47        4.95      0.32 o 
   6   2   0        0.32        0.30      0.22 o 
   7   2   0        4.58        5.89      0.58 o 
  -8   3   0        0.52        0.42      0.29 o 
  -7   3   0        5.21        5.77      0.64 o 
  -6   3   0       34.45       27.27      0.76 o 
  -5   3   0        3.44        2.77      0.26 o 
  -4   3   0       53.34       55.16      0.77 o 
  -3   3   0      206.76      216.66      2.63 o 
  -2   3   0       51.12       53.17      0.53 o 
  -1   3   0      103.03       95.14      0.69 o 
   0   3   0      277.33      289.72      3.16 o 
   1   3   0      275.63      261.87      4.32 o 
   2   3   0       54.82       58.51      0.99 o 
   3   3   0        0.13        0.66      0.13 o 
   4   3   0       58.15       54.00      0.88 o 
   5   3   0        0.01        0.18      0.18 o 
   6   3   0        0.10        0.15      0.34 o 
  -8   4   0        0.05        0.11      0.19 o 
  -7   4   0        4.74        5.43      0.41 o 
  -6   4   0       14.23       14.47      0.58 o 
  -5   4   0        1.77        2.10      0.25 o 
  -4   4   0        0.02        0.02      0.07 o 
  -3   4   0        4.84        4.88      0.15 o 
  -2   4   0       10.46       11.00      0.19 o 
  -1   4   0      101.04      113.06      0.85 o 
   0   4   0      383.05      433.54      5.10 o 
   1   4   0       76.46       83.85      0.89 o 
   2   4   0       18.89       18.36      0.49 o 
   3   4   0       92.49       81.72      1.66 o 
   4   4   0      132.55      128.73      3.30 o 
   5   4   0        0.12        0.16      0.28 o 
   6   4   0        0.36        0.62      0.42 o 
  -8   5   0        0.12       -0.03      0.21 o 
  -7   5   0        0.80        0.34      0.35 o 
  -6   5   0        2.27        2.97      0.27 o 
  -5   5   0        4.57        4.34      0.27 o 
  -4   5   0        3.27        4.00      0.20 o 
  -3   5   0        0.09       -0.01      0.08 o 
  -2   5   0        2.14        1.99      0.12 o 
  -1   5   0       33.38       38.26      0.39 o 
   0   5   0       37.22       37.76      0.45 o 
   1   5   0        9.82        9.98      0.23 o 
   2   5   0      261.15      248.79      3.07 o 
   3   5   0        9.92        8.69      0.75 o 
   4   5   0        2.41        2.31      0.42 o 
   5   5   0        0.00       -0.07      0.45 o 
  -8   6   0        0.17        0.07      0.18 o 
  -7   6   0        3.34        3.85      0.35 o 
  -6   6   0        4.33        3.13      0.26 o 
  -5   6   0        8.85       10.49      0.50 o 
  -4   6   0       10.49       10.45      0.34 o 
  -3   6   0        9.60       10.82      0.70 o 
  -2   6   0        2.28        2.67      0.14 o 
  -1   6   0      101.31      111.80      1.06 o 
   0   6   0       16.70       18.71      0.37 o 
   1   6   0       36.89       38.93      0.55 o 
   2   6   0       32.45       34.45      0.48 o 
   3   6   0        4.05        3.96      0.31 o 
   4   6   0        1.33        0.69      0.36 o 
   5   6   0        1.18        1.79      0.80 o 
  -7   7   0        1.55        0.47      0.39 o 
  -6   7   0        3.49       -0.01      0.25 o 
  -5   7   0        0.01       -0.01      0.11 o 
  -4   7   0       25.39       27.68      0.51 o 
  -3   7   0       26.61       27.80      0.48 o 
  -2   7   0        7.85        9.03      0.21 o 
  -1   7   0       44.87       40.79      0.96 o 
   0   7   0       78.85       75.27      0.82 o 
   1   7   0       13.00       12.81      0.27 o 
   2   7   0       19.22       19.87      0.34 o 
   3   7   0       10.08        9.72      0.54 o 
   4   7   0        4.56        5.14      0.44 o 
  -7   8   0        0.84        0.34      0.30 o 
  -6   8   0        0.75        0.12      0.16 o 
  -5   8   0        1.41        0.60      0.29 o 
  -4   8   0        0.07        0.11      0.12 o 
  -3   8   0        5.84        5.52      0.21 o 
  -2   8   0       10.66       11.01      0.36 o 
  -1   8   0       12.63       10.34      0.52 o 
   0   8   0        2.11        1.15      0.12 o 
   1   8   0        7.21        7.97      0.34 o 
   2   8   0       15.41       14.59      0.53 o 
   3   8   0        0.64        0.79      0.28 o 
  -6   9   0        0.74        0.16      0.19 o 
  -5   9   0        0.02       -0.05      0.13 o 
  -4   9   0        2.38        2.90      0.87 o 
  -3   9   0        0.00        0.07      0.13 o 
  -2   9   0        0.12        0.10      0.24 o 
  -1   9   0        3.20        3.54      0.42 o 
   0   9   0        0.18       -0.02      0.18 o 
   1   9   0        7.67        7.24      0.40 o 
  -4  10   0        1.70        0.68      0.32 o 
  -3  10   0        0.62        0.54      0.18 o 
  -2  10   0        0.01        0.19      0.49 o 
  -1  10   0        0.05        0.06      0.17 o 
   1 -10   1        3.20        4.23      0.40 o 
   2 -10   1        0.01       -0.02      0.23 o 
   3 -10   1       14.48       16.20      0.47 o 
   4 -10   1        2.88        3.39      0.26 o 
  -1  -9   1        1.52        1.70      0.27 o 
   0  -9   1        5.93        5.54      0.53 o 
   1  -9   1        1.56        1.85      0.57 o 
   3  -9   1        9.89       12.78      0.55 o 
   4  -9   1       22.49       25.33      0.59 o 
   5  -9   1        0.92        0.51      0.44 o 
   6  -9   1        0.05       -0.02      0.15 o 
  -3  -8   1        1.45        1.31      0.29 o 
  -2  -8   1        0.09        0.00      0.17 o 
  -1  -8   1        7.46        7.70      0.21 o 
   0  -8   1        0.01        0.06      0.08 o 
   1  -8   1        4.99        3.10      1.98 o 
   2  -8   1        8.93        6.59      0.37 o 
   3  -8   1        6.88        6.59      0.22 o 
   4  -8   1       43.35       43.28      0.73 o 
   5  -8   1        9.41        9.60      0.33 o 
   6  -8   1        2.42        0.87      0.64 o 
   7  -8   1        0.02        0.10      0.17 o 
  -4  -7   1        0.02        0.05      0.20 o 
  -3  -7   1        0.80        0.59      0.16 o 
  -2  -7   1        0.00        0.07      0.08 o 
  -1  -7   1       40.32       35.72      0.53 o 
   0  -7   1       47.77       39.40      0.52 o 
   1  -7   1       27.23       24.92      0.76 o 
   2  -7   1       14.67       13.66      0.27 o 
   3  -7   1       62.27       64.20      0.86 o 
   4  -7   1       20.71       20.26      0.38 o 
   5  -7   1        7.51        6.47      0.30 o 
   6  -7   1        9.31       10.38      0.39 o 
   7  -7   1        0.18        0.12      0.21 o 
  -5  -6   1        1.86        2.51      0.52 o 
  -4  -6   1        6.39        6.36      0.55 o 
  -3  -6   1       25.06       25.92      0.98 o 
  -2  -6   1       10.44       10.21      0.22 o 
  -1  -6   1       91.16       87.33      0.98 o 
   0  -6   1        6.23        5.77      0.62 o 
   1  -6   1        6.15        6.96      0.24 o 
   2  -6   1        0.58        0.74      0.10 o 
   3  -6   1       81.64       75.08      0.87 o 
   4  -6   1      288.09      277.22      5.09 o 
   5  -6   1        3.11        4.23      0.26 o 
   6  -6   1        3.17        4.16      0.34 o 
   7  -6   1        0.31        0.42      0.20 o 
  -5  -5   1        3.41        3.64      0.52 o 
  -4  -5   1       15.27       15.28      1.06 o 
  -3  -5   1        0.73        0.50      0.26 o 
  -2  -5   1        6.36        6.05      0.19 o 
  -1  -5   1        5.70        5.11      0.13 o 
   0  -5   1      136.85      142.02      1.60 o 
   1  -5   1       31.75       31.66      0.32 o 
   2  -5   1      145.01      162.37      2.09 o 
   3  -5   1       34.09       36.26      0.47 o 
   4  -5   1       23.97       25.47      0.41 o 
   5  -5   1        0.00        0.01      0.09 o 
   6  -5   1        2.59        2.86      0.27 o 
   7  -5   1        2.68        1.61      0.64 o 
   8  -5   1        0.00       -0.01      0.12 o 
  -6  -4   1        1.99        2.23      0.34 o 
  -5  -4   1        0.12        0.21      0.19 o 
  -4  -4   1       27.81       26.96      0.89 o 
  -3  -4   1        9.92        9.12      0.43 o 
  -2  -4   1        5.20        3.94      0.24 o 
  -1  -4   1       35.19       32.93      0.38 o 
   0  -4   1       41.42       37.36      0.42 o 
   1  -4   1        4.85        2.84      0.08 o 
   2  -4   1      550.39      583.47      6.03 o 
   3  -4   1        9.38        7.68      0.19 o 
   4  -4   1       47.41       48.22      0.56 o 
   5  -4   1       37.82       30.12      0.49 o 
   6  -4   1       34.40       37.30      0.67 o 
   7  -4   1        0.18        0.09      0.16 o 
   8  -4   1        0.49        0.29      0.24 o 
  -7  -3   1        0.79        1.13      0.50 o 
  -6  -3   1        0.02        0.04      0.17 o 
  -5  -3   1       14.54       15.53      0.52 o 
  -4  -3   1        6.90        6.07      0.33 o 
  -3  -3   1       12.92        9.97      0.26 o 
  -2  -3   1        7.46        6.07      0.16 o 
  -1  -3   1       22.96       24.78      0.42 o 
   0  -3   1     1138.83     1086.55     14.27 o 
   1  -3   1        8.77        9.59      0.10 o 
   2  -3   1      386.92      420.96      4.10 o 
   3  -3   1       73.79       78.34      0.76 o 
   4  -3   1       54.60       58.36      1.82 o 
   5  -3   1       44.65       45.21      0.77 o 
   6  -3   1        4.54        3.26      0.37 o 
   7  -3   1        0.00       -0.05      0.19 o 
   8  -3   1        2.13        1.59      0.63 o 
  -7  -2   1        2.45        2.39      0.37 o 
  -6  -2   1        1.08        0.85      0.29 o 
  -5  -2   1       13.67       13.06      0.48 o 
  -4  -2   1       18.79       20.32      0.42 o 
  -3  -2   1       10.40        9.00      0.23 o 
  -2  -2   1       43.29       48.18      0.54 o 
  -1  -2   1      700.67      708.20     22.10 o 
   0  -2   1      179.33      171.06      1.35 o 
   1  -2   1       45.09       46.85      0.48 o 
   2  -2   1     1480.02     1468.90     21.13 o 
   3  -2   1      201.06      218.90      2.51 o 
   4  -2   1        1.86        1.23      0.15 o 
   5  -2   1      126.20      116.40      1.67 o 
   6  -2   1       16.48       17.62      0.54 o 
   7  -2   1        0.84        1.62      0.31 o 
   8  -2   1        4.18        4.83      0.39 o 
  -7  -1   1        2.00        2.33      0.35 o 
  -6  -1   1        4.61        3.86      0.34 o 
  -5  -1   1        0.29        0.27      0.16 o 
  -4  -1   1      118.58      117.06      1.60 o 
  -3  -1   1       15.91       15.97      0.31 o 
  -2  -1   1      173.59      160.43      1.68 o 
  -1  -1   1      877.64      777.71      9.28 o 
   0  -1   1      105.15       85.04      1.82 o 
   1  -1   1      391.61      380.46      5.66 o 
   2  -1   1       39.89       34.83      0.43 o 
   3  -1   1        0.15        0.02      0.06 o 
   4  -1   1      104.02       95.93      2.51 o 
   5  -1   1        6.97        7.30      0.32 o 
   6  -1   1      164.74      161.27      2.75 o 
   7  -1   1        0.09       -0.03      0.23 o 
   8  -1   1        2.59        2.63      0.42 o 
  -8   0   1        2.00        1.62      0.75 o 
  -7   0   1        1.95        1.49      0.39 o 
  -6   0   1        5.12        4.02      0.34 o 
  -5   0   1        6.38        7.54      0.65 o 
  -4   0   1       47.76       42.12      0.62 o 
  -3   0   1        6.97        3.76      0.15 o 
  -2   0   1      552.59      533.18      6.36 o 
  -1   0   1      726.73      651.43      7.41 o 
   1   0   1        1.70        5.06      0.22 o 
   2   0   1       25.35       20.83      0.25 o 
   3   0   1        3.67        3.96      0.17 o 
   4   0   1       23.01       22.56      0.41 o 
   5   0   1        3.49        2.87      0.30 o 
   6   0   1       54.02       59.50      3.29 o 
   7   0   1        0.10        0.67      0.29 o 
  -8   1   1        1.91        2.07      0.39 o 
  -7   1   1       38.73       44.47      2.39 o 
  -6   1   1       18.30       20.70      0.96 o 
  -5   1   1      101.14       98.32      1.86 o 
  -4   1   1        0.94        1.44      0.15 o 
  -3   1   1        4.66        5.89      0.17 o 
  -2   1   1      527.47      547.19      6.52 o 
  -1   1   1     3419.03     3523.75     52.89 o 
   0   1   1      891.65      815.23     13.62 o 
   1   1   1     1229.48     1113.77     14.32 o 
   2   1   1      148.08      146.65      1.56 o 
   3   1   1       35.55       41.50      0.54 o 
   4   1   1      102.09       96.01      1.26 o 
   5   1   1       50.02       50.61      1.02 o 
   6   1   1       16.94       15.66      0.65 o 
   7   1   1        1.91        3.00      0.40 o 
  -8   2   1        3.47        4.01      0.46 o 
  -7   2   1       23.83       23.05      1.15 o 
  -6   2   1       94.41       93.69      2.20 o 
  -5   2   1        9.02        9.67      0.45 o 
  -4   2   1        7.99        7.34      0.23 o 
  -3   2   1       23.08       18.67      0.35 o 
  -2   2   1      157.69      150.55      2.04 o 
  -1   2   1      631.94      623.19     11.55 o 
   0   2   1     1909.82     1757.28     33.62 o 
   1   2   1       86.86       86.23      1.39 o 
   2   2   1       50.60       49.58      0.62 o 
   3   2   1       81.00       86.66      1.06 o 
   4   2   1        0.07        0.21      0.14 o 
   5   2   1       58.56       56.35      1.14 o 
   6   2   1        8.36        8.59      0.56 o 
   7   2   1        0.44        0.48      0.31 o 
  -8   3   1        0.00       -0.02      0.23 o 
  -7   3   1        3.01        4.37      0.57 o 
  -6   3   1       45.80       39.72      1.01 o 
  -5   3   1       68.39       72.74      1.13 o 
  -4   3   1       95.87       86.35      1.23 o 
  -3   3   1      215.84      241.77      2.89 o 
  -2   3   1        5.07        7.58      0.17 o 
  -1   3   1       47.35       44.26      0.39 o 
   0   3   1        9.82        9.07      0.23 o 
   1   3   1      209.40      203.90      3.24 o 
   2   3   1      285.12      282.31      4.85 o 
   3   3   1       20.69       22.89      0.43 o 
   4   3   1        2.83        3.89      0.33 o 
   5   3   1        0.84        1.41      0.26 o 
   6   3   1        0.41        0.20      0.25 o 
  -8   4   1        2.35        1.14      1.43 o 
  -7   4   1       27.52       25.10      0.72 o 
  -6   4   1       18.88       19.13      0.58 o 
  -5   4   1       91.29       87.33      1.65 o 
  -4   4   1        6.14        6.44      0.27 o 
  -3   4   1        1.32        0.84      0.10 o 
  -2   4   1        5.75        6.15      0.16 o 
  -1   4   1       67.52       75.72      0.66 o 
   0   4   1      321.47      351.36      4.03 o 
   1   4   1      118.29      128.40      1.38 o 
   2   4   1       15.03       14.64      0.45 o 
   3   4   1       48.73       44.48      1.06 o 
   4   4   1        0.06       -0.02      0.21 o 
   5   4   1        1.07        0.81      0.59 o 
   6   4   1        0.88        0.92      0.47 o 
  -8   5   1        2.50        0.77      0.59 o 
  -7   5   1        5.14        4.89      0.32 o 
  -6   5   1       27.64       22.35      0.72 o 
  -5   5   1        8.78        9.09      0.34 o 
  -4   5   1        0.03        0.39      0.13 o 
  -3   5   1      149.19      149.01      1.55 o 
  -2   5   1       73.82       74.15      0.73 o 
  -1   5   1      332.98      350.07      3.46 o 
   0   5   1       31.81       27.87      0.65 o 
   1   5   1      133.93      121.32      1.20 o 
   2   5   1      278.31      262.94      3.24 o 
   3   5   1       41.38       40.85      1.08 o 
   4   5   1        7.47        8.83      0.59 o 
   5   5   1        0.03       -0.07      0.29 o 
  -8   6   1        0.13        0.06      0.19 o 
  -7   6   1        0.08        0.03      0.22 o 
  -6   6   1       27.06       28.40      0.59 o 
  -5   6   1      139.08      144.12      1.81 o 
  -4   6   1       56.77       55.96      0.75 o 
  -3   6   1        5.30        4.82      0.20 o 
  -2   6   1       64.18       69.45      0.80 o 
  -1   6   1       13.40       13.10      0.23 o 
   0   6   1        5.59        4.88      0.17 o 
   1   6   1        0.35        0.32      0.06 o 
   2   6   1       16.74       15.93      0.47 o 
   3   6   1        1.79        1.32      0.18 o 
   4   6   1        1.54        1.59      0.43 o 
  -7   7   1        0.00       -0.06      0.19 o 
  -6   7   1       11.58       13.75      0.43 o 
  -5   7   1       38.04       40.96      0.84 o 
  -4   7   1        2.84        2.78      0.24 o 
  -3   7   1        0.58        0.32      0.14 o 
  -2   7   1       48.98       47.35      0.64 o 
  -1   7   1        5.34        5.43      0.42 o 
   0   7   1       10.29       12.94      0.57 o 
   1   7   1       20.80       17.62      0.28 o 
   2   7   1        0.07       -0.06      0.20 o 
   3   7   1        4.79        5.81      0.53 o 
   4   7   1        2.50        3.58      0.42 o 
  -7   8   1        0.31        0.32      0.36 o 
  -6   8   1        0.62        0.57      0.48 o 
  -5   8   1        7.22        7.92      0.32 o 
  -4   8   1        0.02        0.05      0.11 o 
  -3   8   1        0.06       -0.03      0.12 o 
  -2   8   1        9.18       10.34      0.50 o 
  -1   8   1        1.03        2.03      0.55 o 
   0   8   1        2.14        2.88      0.26 o 
   1   8   1        3.94        4.53      0.34 o 
   2   8   1        1.32        1.30      0.28 o 
  -6   9   1        0.13       -0.13      0.20 o 
  -5   9   1        6.55        7.00      0.42 o 
  -4   9   1        1.40        1.66      0.52 o 
  -3   9   1        4.23        3.93      0.28 o 
  -2   9   1        1.43        1.70      0.40 o 
  -1   9   1        0.28        0.64      0.33 o 
   0   9   1        3.49        3.11      0.36 o 
   1   9   1        0.73        0.67      0.26 o 
  -4  10   1        6.57        7.54      0.37 o 
  -3  10   1        0.90        1.06      0.40 o 
  -2  10   1        0.20        0.47      0.36 o 
  -1  10   1       17.60       21.05      1.21 o 
   1 -10   2        5.16        7.07      0.48 o 
   2 -10   2        1.05        0.05      0.24 o 
   3 -10   2        0.94        0.66      0.55 o 
   4 -10   2        1.15        1.78      0.65 o 
  -1  -9   2       12.54       13.48      0.67 o 
   0  -9   2        0.09        0.04      0.10 o 
   1  -9   2       25.81       28.04      0.69 o 
   2  -9   2        0.68        0.47      0.26 o 
   3  -9   2        5.67        7.47      0.32 o 
   4  -9   2        0.83        0.81      0.18 o 
   5  -9   2        0.55        0.15      0.21 o 
  -3  -8   2        7.00        6.95      0.49 o 
  -2  -8   2        3.34        3.20      0.23 o 
  -1  -8   2        3.53        2.55      0.17 o 
   0  -8   2        2.62        3.06      0.16 o 
   1  -8   2        0.01        0.00      0.15 o 
   2  -8   2        0.00        0.38      0.17 o 
   3  -8   2        4.36        4.98      0.22 o 
   4  -8   2       13.46       13.41      0.33 o 
   5  -8   2        0.00        0.09      0.14 o 
   6  -8   2        3.76        4.26      0.28 o 
  -4  -7   2        4.24        4.70      0.55 o 
  -3  -7   2        2.79        2.18      0.17 o 
  -2  -7   2       10.19        9.24      0.24 o 
  -1  -7   2        7.17        7.41      0.26 o 
   0  -7   2        1.14        1.40      0.16 o 
   1  -7   2       17.41       15.37      0.32 o 
   2  -7   2        1.62        1.60      0.14 o 
   3  -7   2        0.19        0.07      0.10 o 
   4  -7   2        5.97        4.93      0.24 o 
   5  -7   2       28.75       29.93      0.57 o 
   6  -7   2        0.33        0.11      0.17 o 
   7  -7   2        0.06        0.08      0.18 o 
  -5  -6   2        0.01       -0.09      0.29 o 
  -4  -6   2       11.30       11.31      0.66 o 
  -3  -6   2        0.64        0.97      0.15 o 
  -2  -6   2       56.98       49.74      0.64 o 
  -1  -6   2       11.02       10.11      0.24 o 
   0  -6   2        0.28        0.24      0.09 o 
   1  -6   2       49.41       50.41      0.53 o 
   2  -6   2        0.14        0.11      0.08 o 
   3  -6   2      136.46      133.64      1.51 o 
   4  -6   2      189.82      187.79      6.22 o 
   5  -6   2       17.92       18.63      0.42 o 
   6  -6   2        4.20        5.61      0.37 o 
   7  -6   2        0.63        0.66      0.24 o 
  -5  -5   2        0.87        0.76      0.36 o 
  -4  -5   2       30.17       29.95      0.97 o 
  -3  -5   2       95.13       90.80      2.27 o 
  -2  -5   2       12.33       11.54      0.32 o 
  -1  -5   2      110.40      110.36      1.54 o 
   0  -5   2      100.69      103.09      1.21 o 
   1  -5   2       86.32       85.35      0.88 o 
   2  -5   2       76.38       66.89      0.61 o 
   3  -5   2      127.99      134.70      1.35 o 
   4  -5   2        0.09        0.13      0.10 o 
   5  -5   2        0.43        0.05      0.10 o 
   6  -5   2        2.59        1.38      0.27 o 
   7  -5   2        0.59        0.40      0.21 o 
   8  -5   2        1.34        0.61      0.27 o 
  -6  -4   2        3.10        4.15      0.38 o 
  -5  -4   2        0.30        0.46      0.21 o 
  -4  -4   2        7.97        6.61      0.37 o 
  -3  -4   2       61.29       64.45      1.31 o 
  -2  -4   2      176.21      178.98      3.04 o 
  -1  -4   2       10.80       13.85      0.24 o 
   0  -4   2       37.38       41.18      0.49 o 
   1  -4   2      122.79      129.02      1.21 o 
   2  -4   2       24.44       21.38      0.24 o 
   3  -4   2      157.93      155.69      1.66 o 
   4  -4   2       16.31       17.82      0.29 o 
   5  -4   2       46.84       46.60      0.64 o 
   6  -4   2       40.29       35.59      0.69 o 
   7  -4   2        0.03       -0.01      0.12 o 
   8  -4   2        0.24        0.07      0.18 o 
  -7  -3   2        0.46        0.44      0.28 o 
  -6  -3   2        0.97        0.83      0.25 o 
  -5  -3   2        0.57        0.74      0.27 o 
  -4  -3   2        0.00        0.05      0.13 o 
  -3  -3   2       89.65       87.23      1.09 o 
  -2  -3   2       60.87       61.88      0.78 o 
  -1  -3   2       82.24       89.09      1.28 o 
   0  -3   2      308.83      311.10      3.44 o 
   1  -3   2       26.05       20.84      0.20 o 
   2  -3   2       34.95       37.36      0.38 o 
   3  -3   2       19.84       26.22      0.31 o 
   4  -3   2        8.72       10.72      0.22 o 
   5  -3   2        0.83        0.93      0.18 o 
   6  -3   2       22.79       27.66      0.54 o 
   7  -3   2        1.58        1.34      0.46 o 
   8  -3   2        5.12        5.06      0.42 o 
  -7  -2   2        0.00        0.10      0.22 o 
  -6  -2   2       13.99       13.94      0.53 o 
  -5  -2   2        1.70        1.00      0.21 o 
  -4  -2   2        0.21        0.21      0.15 o 
  -3  -2   2      130.85      133.26      1.64 o 
  -2  -2   2       25.76       27.31      0.35 o 
  -1  -2   2       40.35       42.63      0.40 o 
   0  -2   2       17.51       16.80      0.18 o 
   1  -2   2      861.62      817.30     15.08 o 
   2  -2   2       38.96       28.86      0.29 o 
   3  -2   2        3.60        5.71      0.20 o 
   4  -2   2      173.17      175.73      1.78 o 
   5  -2   2       75.55       74.37      1.13 o 
   6  -2   2        0.16        0.01      0.13 o 
   7  -2   2       17.48       18.08      0.51 o 
   8  -2   2        5.92        7.37      0.68 o 
  -7  -1   2        1.04        0.63      0.44 o 
  -6  -1   2       12.06       13.38      0.66 o 
  -5  -1   2       42.56       47.24      0.82 o 
  -4  -1   2       36.63       36.82      0.65 o 
  -3  -1   2       59.75       60.37      1.04 o 
  -2  -1   2      475.44      514.73      6.13 o 
  -1  -1   2       14.97       15.91      0.16 o 
   0  -1   2      226.36      181.45      4.95 o 
   1  -1   2      119.57      126.49      0.85 o 
   2  -1   2       25.29       27.65      0.29 o 
   3  -1   2        0.03        0.33      0.10 o 
   4  -1   2       49.28       46.55      0.66 o 
   5  -1   2      131.39      134.64      4.96 o 
   6  -1   2       33.99       39.83      1.01 o 
   7  -1   2        0.21        0.11      0.17 o 
  -8   0   2        0.21        0.14      0.27 o 
  -7   0   2        1.93        2.07      0.32 o 
  -6   0   2       33.21       34.53      1.48 o 
  -5   0   2       32.57       28.39      0.57 o 
  -4   0   2       53.05       56.92      0.77 o 
  -3   0   2      141.12      150.32      1.72 o 
  -2   0   2      330.34      325.06      7.57 o 
  -1   0   2     1283.66     1132.67     40.45 o 
   0   0   2       22.53       17.17      0.21 o 
   1   0   2      689.73      657.68      6.28 o 
   2   0   2      105.69      106.01      1.17 o 
   3   0   2       67.02       72.47      0.91 o 
   4   0   2       11.46       11.53      0.29 o 
   5   0   2      144.98      140.02      2.04 o 
   6   0   2       21.81       21.23      0.63 o 
   7   0   2        4.93        4.98      0.43 o 
  -8   1   2        1.84        1.51      0.38 o 
  -7   1   2       16.27       15.59      0.62 o 
  -6   1   2       12.58       13.82      0.49 o 
  -5   1   2       23.07       22.20      0.58 o 
  -4   1   2       47.40       54.32      0.74 o 
  -3   1   2        0.22        0.78      0.14 o 
  -2   1   2        4.63        4.78      0.23 o 
  -1   1   2      606.71      652.10      7.71 o 
   0   1   2      100.99       91.11      1.21 o 
   1   1   2     2981.24     3018.56     63.51 o 
   2   1   2       10.51        8.80      0.20 o 
   3   1   2       56.71       46.89      0.72 o 
   4   1   2       33.74       39.24      0.70 o 
   5   1   2        9.69        9.42      0.49 o 
   6   1   2        5.29        5.06      0.39 o 
   7   1   2        1.17        1.71      0.36 o 
  -8   2   2       11.10       12.64      0.66 o 
  -7   2   2        4.42        3.88      2.42 o 
  -6   2   2        1.24        0.72      0.24 o 
  -5   2   2        0.80        1.24      0.24 o 
  -4   2   2      117.67      126.65      1.60 o 
  -3   2   2      146.43      169.13      4.62 o 
  -2   2   2       56.36       54.93      0.62 o 
  -1   2   2      130.79      120.24      1.25 o 
   0   2   2     4450.46     4810.59    113.67 o 
   1   2   2      290.52      311.89      5.00 o 
   2   2   2      374.40      382.62      4.64 o 
   3   2   2        6.25        6.24      0.21 o 
   4   2   2       48.18       41.26      0.69 o 
   5   2   2       52.67       51.59      0.99 o 
   6   2   2        0.18        0.61      0.32 o 
   7   2   2        0.04        0.12      0.43 o 
  -8   3   2        2.24        1.47      1.17 o 
  -7   3   2        1.61        1.20      0.43 o 
  -6   3   2        6.77        8.29      0.44 o 
  -5   3   2        0.48        0.17      0.17 o 
  -4   3   2      114.33      113.87      1.49 o 
  -3   3   2      167.91      170.34      2.06 o 
  -2   3   2       41.65       34.03      0.48 o 
  -1   3   2     1155.13     1189.58     30.54 o 
   0   3   2        8.69       10.11      0.29 o 
   1   3   2      851.47      919.11     17.57 o 
   2   3   2       77.67       74.20      1.33 o 
   3   3   2        0.78        0.31      0.31 o 
   4   3   2        0.48        0.51      0.19 o 
   5   3   2        1.58        1.44      0.27 o 
   6   3   2        3.72        4.02      0.43 o 
  -8   4   2        0.26        0.39      0.39 o 
  -7   4   2        1.83        1.75      1.35 o 
  -6   4   2        0.03        0.12      0.24 o 
  -5   4   2        2.58        1.15      0.24 o 
  -4   4   2        1.88        1.89      0.34 o 
  -3   4   2       16.28       17.90      0.50 o 
  -2   4   2      217.88      217.40      2.05 o 
  -1   4   2      110.58      119.40      1.09 o 
   0   4   2      524.27      549.66     10.04 o 
   1   4   2        7.82        5.87      0.10 o 
   2   4   2        6.23        5.48      0.35 o 
   3   4   2       74.17       70.25      1.57 o 
   4   4   2        6.15        6.07      0.50 o 
   5   4   2        6.25        6.19      0.61 o 
   6   4   2        0.07        0.07      0.55 o 
  -8   5   2        1.93        1.62      1.14 o 
  -7   5   2        1.16        0.31      0.46 o 
  -6   5   2        8.23        6.12      0.50 o 
  -5   5   2        4.44        3.86      0.41 o 
  -4   5   2      103.67      115.33      2.58 o 
  -3   5   2       20.25       20.15      0.41 o 
  -2   5   2       62.77       61.12      0.65 o 
  -1   5   2       68.72       73.63      0.74 o 
   0   5   2       30.27       27.22      0.66 o 
   1   5   2       18.20       17.26      0.29 o 
   2   5   2        3.84        4.42      0.17 o 
   3   5   2        3.64        4.19      0.42 o 
   4   5   2        0.31        0.43      0.54 o 
   5   5   2        0.13        0.02      0.28 o 
  -8   6   2        1.81        0.54      0.60 o 
  -7   6   2        0.54        0.72      0.35 o 
  -6   6   2        1.94        2.01      0.33 o 
  -5   6   2       40.35       44.79      0.82 o 
  -4   6   2       97.91       93.19      1.14 o 
  -3   6   2        0.02        0.07      0.08 o 
  -2   6   2       29.11       28.81      0.36 o 
  -1   6   2        1.43        2.34      0.29 o 
   0   6   2       50.78       53.02      1.18 o 
   1   6   2       22.14       23.05      0.74 o 
   2   6   2       12.22       11.99      0.18 o 
   3   6   2       19.09       17.62      1.17 o 
   4   6   2        4.77        6.48      0.97 o 
  -7   7   2        4.14        4.49      0.72 o 
  -6   7   2       26.85       25.45      0.59 o 
  -5   7   2       29.49       27.11      0.56 o 
  -4   7   2       11.56       12.75      0.33 o 
  -3   7   2       18.39       17.42      0.32 o 
  -2   7   2       34.21       28.43      0.42 o 
  -1   7   2        2.46        1.39      0.33 o 
   0   7   2       12.61       11.50      0.57 o 
   1   7   2        0.90        0.97      0.35 o 
   2   7   2        1.08        1.39      0.26 o 
   3   7   2        0.62        0.56      0.32 o 
  -7   8   2        4.09        3.81      0.34 o 
  -6   8   2        0.03        0.20      0.24 o 
  -5   8   2        5.13        5.96      0.36 o 
  -4   8   2        2.33        2.31      0.20 o 
  -3   8   2        7.38        5.66      0.21 o 
  -2   8   2       14.28       12.29      0.87 o 
  -1   8   2        1.33        0.76      0.31 o 
   0   8   2       12.03       13.73      0.52 o 
   1   8   2        3.07        3.78      0.34 o 
   2   8   2        1.75        1.90      0.32 o 
  -6   9   2        0.26        0.14      0.17 o 
  -5   9   2        5.66        6.24      0.31 o 
  -4   9   2        0.01        0.17      0.13 o 
  -3   9   2        3.71        4.20      0.34 o 
  -2   9   2        4.90        5.56      0.83 o 
  -1   9   2        1.19        0.94      0.38 o 
   0   9   2        1.46        1.73      0.29 o 
   1   9   2        0.09       -0.03      0.24 o 
  -4  10   2        2.15        1.89      0.62 o 
  -3  10   2        0.68        0.35      0.61 o 
  -2  10   2        5.09        5.39      0.64 o 
  -1  10   2        8.14        9.74      0.64 o 
   1 -10   3        0.47        0.78      0.20 o 
   2 -10   3       16.40       16.93      0.69 o 
   3 -10   3        0.03       -0.03      0.13 o 
  -1  -9   3        0.02       -0.07      0.10 o 
   0  -9   3        4.62        4.90      0.27 o 
   1  -9   3        7.35        7.56      0.27 o 
   2  -9   3        4.58        5.25      0.40 o 
   3  -9   3        8.04        8.42      0.34 o 
   4  -9   3        6.43        6.51      0.32 o 
   5  -9   3        0.01        0.07      0.15 o 
  -3  -8   3        0.81        0.50      0.23 o 
  -2  -8   3        0.26        0.29      0.13 o 
  -1  -8   3        1.69        2.14      0.18 o 
   0  -8   3        5.70        7.40      0.22 o 
   1  -8   3       19.74       19.70      0.43 o 
   2  -8   3       17.96       19.38      0.35 o 
   3  -8   3       11.30       11.69      0.35 o 
   4  -8   3        0.23        0.23      0.13 o 
   5  -8   3        0.89        0.71      0.16 o 
   6  -8   3        2.86        4.04      0.28 o 
  -4  -7   3        0.00       -0.10      0.26 o 
  -3  -7   3        2.10        2.27      0.18 o 
  -2  -7   3        3.52        4.23      0.21 o 
  -1  -7   3       24.74       22.86      0.38 o 
   0  -7   3       22.28       19.63      0.30 o 
   1  -7   3        0.12        0.32      0.12 o 
   2  -7   3       72.64       70.46      1.08 o 
   3  -7   3       16.82       17.00      0.37 o 
   4  -7   3       23.22       22.30      0.43 o 
   5  -7   3        5.05        4.89      0.24 o 
   6  -7   3        5.77        4.88      0.32 o 
   7  -7   3        0.00       -0.01      0.11 o 
  -5  -6   3        3.89        3.81      0.88 o 
  -4  -6   3        0.57        0.57      0.31 o 
  -3  -6   3        0.14        0.07      0.11 o 
  -2  -6   3       39.09       37.97      0.54 o 
  -1  -6   3        4.72        3.98      0.14 o 
   0  -6   3       62.38       61.86      0.69 o 
   1  -6   3        6.80        6.78      0.16 o 
   2  -6   3       25.01       22.98      0.28 o 
   3  -6   3        7.52        6.73      0.23 o 
   4  -6   3       61.88       61.09      1.01 o 
   5  -6   3       12.71       11.94      0.31 o 
   6  -6   3       12.71       14.10      0.39 o 
   7  -6   3        0.11        0.17      0.17 o 
  -5  -5   3        0.26        0.43      0.33 o 
  -4  -5   3       10.11        9.71      0.85 o 
  -3  -5   3       91.64       91.41      1.86 o 
  -2  -5   3       23.26       22.41      0.41 o 
  -1  -5   3        1.60        1.57      0.12 o 
   0  -5   3        3.89        3.49      0.14 o 
   1  -5   3        0.00        0.44      0.26 o 
   2  -5   3       44.40       45.05      0.42 o 
   3  -5   3        3.16        2.57      0.15 o 
   4  -5   3        3.89        3.97      0.19 o 
   5  -5   3       28.62       24.82      0.58 o 
   6  -5   3        2.70        3.10      0.87 o 
   7  -5   3        0.87        0.83      0.33 o 
  -6  -4   3        0.36        0.49      0.25 o 
  -5  -4   3       21.08       20.83      0.57 o 
  -4  -4   3       80.79       74.87      1.17 o 
  -3  -4   3       26.54       26.32      0.45 o 
  -2  -4   3        1.52        2.44      0.19 o 
  -1  -4   3      150.58      144.27      1.65 o 
   0  -4   3      311.99      319.27      3.02 o 
   1  -4   3       10.23        9.50      0.11 o 
   2  -4   3        8.12        9.25      0.13 o 
   3  -4   3        0.33        0.07      0.07 o 
   4  -4   3       39.96       33.61      0.46 o 
   5  -4   3       25.84       24.11      0.42 o 
   6  -4   3       16.02       15.61      0.50 o 
   7  -4   3        0.05        0.15      0.21 o 
  -7  -3   3        0.06        0.16      0.24 o 
  -6  -3   3        0.09       -0.19      0.21 o 
  -5  -3   3       11.27       10.68      0.40 o 
  -4  -3   3        2.45        3.32      0.21 o 
  -3  -3   3       21.39       19.97      0.41 o 
  -2  -3   3       81.24       70.85      0.79 o 
  -1  -3   3        1.18        2.48      0.10 o 
   0  -3   3        4.35        1.46      0.05 o 
   1  -3   3       16.51       16.86      0.23 o 
   2  -3   3       44.15       55.13      0.44 o 
   3  -3   3      284.05      286.11      2.79 o 
   4  -3   3        0.05       -0.02      0.07 o 
   5  -3   3        2.87        2.51      0.21 o 
   6  -3   3       23.26       21.67      0.53 o 
   7  -3   3        0.06       -0.01      0.14 o 
  -7  -2   3        0.72        0.23      0.24 o 
  -6  -2   3        1.38        1.66      0.32 o 
  -5  -2   3        7.30        6.08      0.39 o 
  -4  -2   3        8.39       10.19      0.28 o 
  -3  -2   3       56.21       61.34      0.75 o 
  -2  -2   3        2.11        1.32      0.08 o 
  -1  -2   3      113.50      110.62      1.08 o 
   0  -2   3      792.62      714.53     21.51 o 
   1  -2   3      318.04      312.60      4.45 o 
   2  -2   3        0.54        0.64      0.07 o 
   3  -2   3       74.29       86.00      0.81 o 
   4  -2   3        7.30        7.89      0.21 o 
   5  -2   3       12.12       10.35      0.31 o 
   6  -2   3        4.58        4.97      0.30 o 
   7  -2   3        1.56        1.44      0.55 o 
  -7  -1   3        1.43        1.51      0.31 o 
  -6  -1   3        2.81        2.85      0.29 o 
  -5  -1   3       36.31       36.72      0.77 o 
  -4  -1   3        7.29        6.21      0.22 o 
  -3  -1   3      203.41      212.85      2.49 o 
  -2  -1   3       39.19       39.91      0.46 o 
  -1  -1   3        0.00        0.36      0.04 o 
   0  -1   3       16.89       11.15      0.14 o 
   1  -1   3      681.29      684.56     15.93 o 
   2  -1   3       11.23        8.21      0.13 o 
   3  -1   3      354.66      374.55      3.78 o 
   4  -1   3        0.52        0.41      0.11 o 
   5  -1   3        5.80        5.19      0.27 o 
   6  -1   3       18.78       17.98      0.45 o 
   7  -1   3        7.61        8.08      0.48 o 
  -8   0   3        3.00        3.57      0.54 o 
  -7   0   3        2.14        2.52      0.34 o 
  -6   0   3        3.63        4.09      0.32 o 
  -5   0   3       62.66       61.36      0.97 o 
  -4   0   3        1.96        2.09      0.17 o 
  -3   0   3        1.77        2.97      0.15 o 
  -2   0   3     1359.55     1316.15     22.13 o 
  -1   0   3     8643.73     9742.04    175.80 o 
   0   0   3     2644.94     2580.77     48.73 o 
   1   0   3      280.85      258.57      2.20 o 
   2   0   3      637.71      696.06      7.14 o 
   3   0   3      228.80      237.71      2.34 o 
   4   0   3        0.09        0.09      0.08 o 
   5   0   3        0.02       -0.04      0.11 o 
   6   0   3        0.50        0.48      0.18 o 
   7   0   3        9.01        8.51      0.40 o 
  -8   1   3        2.99        3.77      0.46 o 
  -7   1   3        5.23        5.43      0.42 o 
  -6   1   3        1.21        0.89      0.27 o 
  -5   1   3        0.11        0.40      0.18 o 
  -4   1   3       42.55       39.40      0.60 o 
  -3   1   3      122.74      131.68      1.55 o 
  -2   1   3     1341.42     1346.77     34.21 o 
  -1   1   3      990.09     1016.05     20.07 o 
   0   1   3       16.17       12.58      0.26 o 
   1   1   3       22.02       23.37      0.39 o 
   2   1   3      433.23      492.75      4.88 o 
   3   1   3       21.25       28.01      0.48 o 
   4   1   3        1.17        0.93      0.19 o 
   5   1   3        4.40        3.86      0.31 o 
   6   1   3        6.56        7.39      0.36 o 
   7   1   3        2.30        3.45      0.36 o 
  -8   2   3        0.05       -0.06      0.24 o 
  -7   2   3        3.42        3.37      0.36 o 
  -6   2   3        0.57        0.13      0.18 o 
  -5   2   3        2.63        3.83      0.26 o 
  -4   2   3       11.20       16.29      0.36 o 
  -3   2   3        1.48        0.75      0.48 o 
  -2   2   3      259.48      258.71      3.03 o 
  -1   2   3      604.01      615.30      7.54 o 
   0   2   3        1.35        1.73      0.24 o 
   1   2   3       10.53        7.91      0.60 o 
   2   2   3       20.23       24.76      0.54 o 
   3   2   3       16.13       14.77      0.32 o 
   4   2   3       12.52       11.44      0.56 o 
   5   2   3        9.62        9.15      0.59 o 
   6   2   3        5.79        6.70      0.33 o 
  -8   3   3        2.61        1.93      1.54 o 
  -7   3   3        1.95        2.93      0.52 o 
  -6   3   3        1.12        0.89      0.25 o 
  -5   3   3       62.60       68.05      1.20 o 
  -4   3   3      170.74      170.81      2.23 o 
  -3   3   3        1.05        0.82      0.18 o 
  -2   3   3      171.09      182.73      2.11 o 
  -1   3   3      103.06      100.34      1.14 o 
   0   3   3      231.34      228.86      3.73 o 
   1   3   3      235.46      225.76      4.00 o 
   2   3   3        0.00        0.24      0.17 o 
   3   3   3        2.94        3.73      0.33 o 
   4   3   3        1.10        0.94      0.31 o 
   5   3   3        0.15        0.36      0.33 o 
   6   3   3        1.47        0.56      0.73 o 
  -8   4   3        5.18        5.45      0.51 o 
  -7   4   3        0.01        0.09      0.23 o 
  -6   4   3        8.87       10.12      0.46 o 
  -5   4   3       14.74       15.15      0.48 o 
  -4   4   3       60.50       63.15      0.96 o 
  -3   4   3       81.70       70.40      0.96 o 
  -2   4   3        7.63        8.94      0.24 o 
  -1   4   3      327.93      351.94      3.94 o 
   0   4   3       15.07       12.91      0.43 o 
   1   4   3       11.16        9.31      0.95 o 
   2   4   3      277.10      264.51      5.00 o 
   3   4   3      106.18      100.05      2.13 o 
   4   4   3        0.09        0.16      0.43 o 
   5   4   3        0.13        0.02      0.11 o 
  -8   5   3        0.66        0.38      0.55 o 
  -7   5   3        1.91        0.91      0.83 o 
  -6   5   3        1.51        0.72      0.32 o 
  -5   5   3       33.19       38.01      0.94 o 
  -4   5   3        8.21        8.69      0.45 o 
  -3   5   3        9.90       10.25      0.32 o 
  -2   5   3        0.11        0.16      0.06 o 
  -1   5   3        2.68        1.51      0.05 o 
   0   5   3       19.07       17.39      0.56 o 
   1   5   3        6.57        6.58      0.66 o 
   2   5   3       49.63       44.59      0.93 o 
   3   5   3        0.29        0.09      0.09 o 
   4   5   3        5.07        5.13      0.38 o 
   5   5   3        0.76        1.01      0.47 o 
  -8   6   3        0.00        0.03      0.18 o 
  -7   6   3        8.36        7.72      0.50 o 
  -6   6   3        7.58        7.39      0.47 o 
  -5   6   3       62.48       61.46      0.94 o 
  -4   6   3       12.57       15.03      0.47 o 
  -3   6   3       24.61       24.68      0.39 o 
  -2   6   3       10.29       10.72      0.23 o 
  -1   6   3        8.58        8.81      0.71 o 
   0   6   3      108.82      112.71      2.69 o 
   1   6   3       57.36       60.11      1.52 o 
   2   6   3       28.59       27.75      0.85 o 
   3   6   3        3.49        3.77      0.35 o 
   4   6   3        4.65        6.10      0.66 o 
  -7   7   3        0.00       -0.13      0.25 o 
  -6   7   3        0.23       -0.02      0.16 o 
  -5   7   3       13.97       15.28      0.47 o 
  -4   7   3       46.23       53.07      0.83 o 
  -3   7   3        0.60        0.41      0.14 o 
  -2   7   3       12.02        9.69      0.23 o 
  -1   7   3       90.00       95.04      2.09 o 
   0   7   3        3.17        4.04      0.45 o 
   1   7   3        1.94        2.72      0.35 o 
   2   7   3        3.04        3.35      0.41 o 
   3   7   3        5.04        7.68      0.55 o 
  -7   8   3        0.82        0.25      0.23 o 
  -6   8   3        0.87        0.93      0.22 o 
  -5   8   3        4.41        3.88      0.27 o 
  -4   8   3        8.44        8.52      0.39 o 
  -3   8   3       15.14       15.67      0.46 o 
  -2   8   3        5.26        4.85      0.50 o 
  -1   8   3        1.66        0.83      0.35 o 
   0   8   3       13.20       15.33      0.55 o 
   1   8   3       10.21       11.27      0.49 o 
   2   8   3        1.82        1.61      0.41 o 
  -6   9   3        0.19        0.01      0.13 o 
  -5   9   3        3.58        4.92      0.34 o 
  -4   9   3        0.39        0.66      0.20 o 
  -3   9   3        3.60        2.80      0.79 o 
  -2   9   3        0.07        0.45      0.36 o 
  -1   9   3        3.73        4.97      0.57 o 
   0   9   3        0.00       -0.01      0.15 o 
   1   9   3        2.54        2.78      0.38 o 
  -4  10   3        1.00        0.56      0.64 o 
  -3  10   3        0.01        0.10      0.33 o 
  -2  10   3        0.27        0.23      0.62 o 
   1 -10   4       17.34       17.56      0.39 o 
   2 -10   4        4.15        4.92      0.27 o 
   3 -10   4        0.42       -0.05      0.19 o 
  -1  -9   4        0.46        0.49      0.18 o 
   0  -9   4        5.49        5.61      0.22 o 
   1  -9   4        1.62        2.34      0.17 o 
   2  -9   4       26.08       23.49      9.15 o 
   3  -9   4        3.70        4.48      0.27 o 
   4  -9   4        5.02        6.87      0.40 o 
   5  -9   4        0.14       -0.08      0.21 o 
  -3  -8   4        0.15        0.27      0.22 o 
  -2  -8   4        6.57        6.95      0.36 o 
  -1  -8   4        1.81        2.08      0.20 o 
   0  -8   4       34.01       32.79      0.55 o 
   1  -8   4       23.05       20.15      0.34 o 
   2  -8   4       24.09       25.85      0.42 o 
   3  -8   4       18.52       17.89      0.33 o 
   4  -8   4        5.22        5.77      0.27 o 
   5  -8   4        0.12        0.12      0.15 o 
   6  -8   4        4.54        5.52      0.29 o 
  -4  -7   4        2.47        3.33      0.47 o 
  -3  -7   4        0.12        0.04      0.11 o 
  -2  -7   4        0.16        0.15      0.10 o 
  -1  -7   4       38.31       35.59      0.47 o 
   0  -7   4       24.08       21.10      0.34 o 
   1  -7   4      117.24      121.70      2.71 o 
   2  -7   4       47.53       50.55      0.68 o 
   3  -7   4        0.75        0.55      0.13 o 
   4  -7   4        9.92        8.97      0.27 o 
   5  -7   4       25.32       26.08      0.88 o 
   6  -7   4        0.23        0.10      0.15 o 
  -5  -6   4        7.65        7.37      0.64 o 
  -4  -6   4       17.98       21.35      0.85 o 
  -3  -6   4       20.85       20.31      0.52 o 
  -2  -6   4       33.34       31.58      0.43 o 
  -1  -6   4        2.24        1.52      0.11 o 
   0  -6   4        0.42        0.70      0.10 o 
   1  -6   4       19.82       18.38      0.27 o 
   2  -6   4      170.76      156.72      1.37 o 
   3  -6   4      136.96      139.66      1.55 o 
   4  -6   4        6.31        5.76      0.22 o 
   5  -6   4        2.16        1.68      0.26 o 
   6  -6   4        1.55        0.99      0.35 o 
   7  -6   4        0.18        0.34      0.21 o 
  -5  -5   4        7.99        8.55      1.01 o 
  -4  -5   4       10.65       11.67      0.59 o 
  -3  -5   4       46.76       46.68      1.06 o 
  -2  -5   4        0.41        0.63      0.19 o 
  -1  -5   4      195.70      186.08      1.83 o 
   0  -5   4       38.18       38.67      0.38 o 
   1  -5   4       17.66       20.59      0.29 o 
   2  -5   4       66.43       70.14      0.73 o 
   3  -5   4       99.33       93.28      0.96 o 
   4  -5   4       13.69       12.33      0.30 o 
   5  -5   4        1.59        1.04      0.15 o 
   6  -5   4       16.60       14.09      0.38 o 
   7  -5   4        0.01        0.07      0.17 o 
  -6  -4   4        0.09       -0.05      0.23 o 
  -5  -4   4       31.48       31.78      0.74 o 
  -4  -4   4        8.25        9.16      0.40 o 
  -3  -4   4        1.29        1.57      0.15 o 
  -2  -4   4       40.88       40.70      0.73 o 
  -1  -4   4       48.67       47.74      0.56 o 
   0  -4   4       43.41       40.34      0.49 o 
   1  -4   4      138.92      139.44      1.54 o 
   2  -4   4        0.19        0.32      0.07 o 
   3  -4   4        3.12        3.20      0.12 o 
   4  -4   4       32.04       26.63      0.40 o 
   5  -4   4        9.76        8.96      0.29 o 
   6  -4   4        1.82        1.34      0.55 o 
   7  -4   4        0.55        0.11      0.21 o 
  -7  -3   4        0.30        0.53      0.34 o 
  -6  -3   4        4.77        4.61      0.36 o 
  -5  -3   4       42.52       44.39      0.94 o 
  -4  -3   4        1.15        0.94      0.18 o 
  -3  -3   4       16.63       15.92      0.29 o 
  -2  -3   4       44.34       42.70      0.79 o 
  -1  -3   4      785.63      848.89     11.13 o 
   0  -3   4        7.69        9.20      0.16 o 
   1  -3   4      101.64      113.78      1.15 o 
   2  -3   4      222.22      263.82      2.96 o 
   3  -3   4      107.02      106.06      1.39 o 
   4  -3   4        2.53        0.75      0.12 o 
   5  -3   4        7.32        7.50      0.26 o 
   6  -3   4        0.81        1.22      0.25 o 
   7  -3   4        1.56        0.72      0.51 o 
  -7  -2   4        0.61        0.45      0.26 o 
  -6  -2   4        3.93        3.77      0.40 o 
  -5  -2   4        0.76        0.62      0.18 o 
  -4  -2   4        6.86        6.53      0.29 o 
  -3  -2   4       14.40       17.03      0.28 o 
  -2  -2   4      126.16      126.99      1.38 o 
  -1  -2   4      394.67      405.59     13.08 o 
   0  -2   4      280.47      259.45      4.06 o 
   1  -2   4      857.80      858.75     32.84 o 
   2  -2   4      145.62      152.09      1.46 o 
   3  -2   4      185.45      192.53      1.83 o 
   4  -2   4       42.00       39.42      0.52 o 
   5  -2   4        8.80        8.45      0.28 o 
   6  -2   4        3.13        3.55      0.61 o 
   7  -2   4       16.62       20.03      0.67 o 
  -7  -1   4        0.54        0.28      0.27 o 
  -6  -1   4        5.20        5.38      0.34 o 
  -5  -1   4        1.67        1.34      0.24 o 
  -4  -1   4        4.45        6.14      0.22 o 
  -3  -1   4        6.18        6.73      0.21 o 
  -2  -1   4       64.50       51.39      1.41 o 
  -1  -1   4       58.89       61.70      0.56 o 
   0  -1   4        6.38        8.06      0.19 o 
   1  -1   4       62.31       61.20      0.42 o 
   2  -1   4      515.40      545.48      8.63 o 
   3  -1   4        2.86        3.52      0.12 o 
   4  -1   4       46.07       46.49      0.58 o 
   5  -1   4       35.02       33.47      0.53 o 
   6  -1   4        0.08        0.06      0.13 o 
   7  -1   4        0.03        0.05      0.19 o 
  -8   0   4        1.12        0.81      0.34 o 
  -7   0   4        1.57        0.53      0.26 o 
  -6   0   4        0.72        0.67      0.22 o 
  -5   0   4       22.35       20.37      0.68 o 
  -4   0   4        7.16        9.57      0.26 o 
  -3   0   4       40.31       25.05      0.42 o 
  -2   0   4        5.77        9.51      0.21 o 
  -1   0   4     3133.93     3160.25     83.38 o 
   0   0   4       23.63       22.23      0.37 o 
   1   0   4        5.19        5.92      0.09 o 
   2   0   4       50.91       49.28      0.45 o 
   3   0   4       20.03       24.58      0.32 o 
   4   0   4       90.09       95.30      1.13 o 
   5   0   4       62.67       62.75      0.89 o 
   6   0   4       12.42       14.57      0.44 o 
   7   0   4        2.98        3.82      0.49 o 
  -8   1   4        7.30        9.59      0.71 o 
  -7   1   4        2.14        2.20      0.34 o 
  -6   1   4        0.90        0.71      0.22 o 
  -5   1   4        8.58        7.95      0.31 o 
  -4   1   4       11.77       13.00      0.68 o 
  -3   1   4      673.71      726.86      9.76 o 
  -2   1   4      535.97      526.34      6.50 o 
  -1   1   4      603.44      629.98      8.27 o 
   0   1   4        0.25        0.10      0.03 o 
   1   1   4       53.53       56.38      0.65 o 
   2   1   4      265.96      288.93      2.79 o 
   3   1   4        3.86        3.18      0.12 o 
   4   1   4        7.15        5.82      0.23 o 
   5   1   4        0.15        0.13      0.16 o 
   6   1   4        0.57        0.21      0.16 o 
   7   1   4        2.64        2.32      0.32 o 
  -8   2   4       11.63       16.17      0.84 o 
  -7   2   4        5.94        6.01      0.66 o 
  -6   2   4       26.52       28.39      0.78 o 
  -5   2   4       14.12       14.02      0.47 o 
  -4   2   4       33.69       32.61      0.62 o 
  -3   2   4      287.91      288.47      3.57 o 
  -2   2   4        6.77        5.38      0.25 o 
  -1   2   4      162.11      145.41      1.63 o 
   0   2   4      510.12      458.66     29.32 o 
   1   2   4      252.88      269.63      2.90 o 
   2   2   4       58.49       67.77      1.28 o 
   3   2   4        2.26        1.84      0.12 o 
   4   2   4       94.17       86.41      1.27 o 
   5   2   4        6.63        5.61      0.30 o 
   6   2   4       12.59       14.63      0.68 o 
  -8   3   4        2.43        0.75      0.97 o 
  -7   3   4        2.87        2.41      0.52 o 
  -6   3   4        9.11        8.93      0.41 o 
  -5   3   4        0.01        0.03      0.13 o 
  -4   3   4       27.64       25.89      0.52 o 
  -3   3   4       85.50       96.59      1.24 o 
  -2   3   4        6.98        9.17      0.53 o 
  -1   3   4        3.54        4.29      0.20 o 
   0   3   4        0.32        0.69      0.16 o 
   1   3   4      595.01      623.83     20.63 o 
   2   3   4      133.03      136.28      1.56 o 
   3   3   4        3.71        2.76      0.16 o 
   4   3   4        0.00        0.09      0.14 o 
   5   3   4        0.29        0.02      0.11 o 
   6   3   4        8.67        8.63      0.45 o 
  -8   4   4        2.34        2.28      1.58 o 
  -7   4   4        0.56        0.16      0.22 o 
  -6   4   4        0.47        0.85      0.42 o 
  -5   4   4        0.97        0.80      0.28 o 
  -4   4   4       16.24       18.37      0.46 o 
  -3   4   4       39.50       38.16      0.71 o 
  -2   4   4        8.57       12.25      0.45 o 
  -1   4   4       69.07       62.81      0.59 o 
   0   4   4      311.91      328.93      6.31 o 
   1   4   4       69.91       68.65      1.05 o 
   2   4   4        1.47        2.13      0.08 o 
   3   4   4       10.75       10.08      0.27 o 
   4   4   4        1.49        1.25      0.68 o 
   5   4   4        2.85        2.78      0.22 o 
  -8   5   4        3.82        4.09      0.48 o 
  -7   5   4        0.32        0.10      0.22 o 
  -6   5   4        0.00        0.28      0.28 o 
  -5   5   4       12.89       17.43      0.65 o 
  -4   5   4       10.88       12.04      0.49 o 
  -3   5   4       52.05       49.81      1.02 o 
  -2   5   4       69.14       71.18      0.72 o 
  -1   5   4        0.33        0.23      0.22 o 
   0   5   4       33.97       33.46      0.87 o 
   1   5   4      754.17      780.75     12.04 o 
   2   5   4       78.13       77.81      1.94 o 
   3   5   4        0.93        0.40      0.09 o 
   4   5   4        0.57        0.71      0.38 o 
   5   5   4        4.50        4.66      0.69 o 
  -8   6   4        1.20        0.41      0.41 o 
  -7   6   4        5.40        5.90      0.57 o 
  -6   6   4       11.29       12.53      0.67 o 
  -5   6   4       35.38       35.68      1.25 o 
  -4   6   4       51.78       53.51      0.74 o 
  -3   6   4        0.86        0.85      0.12 o 
  -2   6   4       24.72       24.31      0.31 o 
  -1   6   4       25.81       24.95      1.11 o 
   0   6   4        0.10        0.42      0.50 o 
   1   6   4       41.46       43.10      1.41 o 
   2   6   4       16.37       14.68      0.52 o 
   3   6   4        0.40        0.46      0.31 o 
   4   6   4        0.98        1.67      0.38 o 
  -7   7   4        5.13        4.40      0.39 o 
  -6   7   4        5.35        7.12      0.38 o 
  -5   7   4        0.92        1.38      0.23 o 
  -4   7   4       15.48       16.93      0.41 o 
  -3   7   4       24.52       25.75      0.40 o 
  -2   7   4        0.47        0.50      0.09 o 
  -1   7   4        6.73        9.40      0.61 o 
   0   7   4       14.88       13.10      0.69 o 
   1   7   4       18.03       17.38      0.99 o 
   2   7   4        8.64        9.19      0.75 o 
   3   7   4        9.04       11.56      0.60 o 
  -7   8   4        0.00       -0.05      0.17 o 
  -6   8   4        0.44        1.01      0.28 o 
  -5   8   4        5.01        4.48      1.27 o 
  -4   8   4        0.21        0.53      0.16 o 
  -3   8   4        0.22        0.21      0.10 o 
  -2   8   4        9.59        9.03      0.62 o 
  -1   8   4        0.33        0.24      0.31 o 
   0   8   4       13.62       14.06      0.54 o 
   1   8   4        3.67        3.85      0.46 o 
   2   8   4        0.50        1.14      0.54 o 
  -6   9   4        0.52        0.86      0.24 o 
  -5   9   4        0.15        0.12      0.20 o 
  -4   9   4        0.69        0.50      0.22 o 
  -3   9   4        0.29       -0.07      0.31 o 
  -2   9   4        2.77        4.00      0.57 o 
  -1   9   4        0.96        0.95      0.43 o 
   0   9   4        0.01       -0.05      0.19 o 
  -3  10   4        0.87        0.00      0.28 o 
  -1  -9   5        2.64        2.47      0.24 o 
   0  -9   5        0.16        0.19      0.12 o 
   1  -9   5       10.78       10.43      0.26 o 
   2  -9   5        0.74        0.68      0.71 o 
   3  -9   5        3.58        2.88      1.80 o 
   4  -9   5        3.06        4.49      0.21 o 
   5  -9   5        0.17        0.27      0.16 o 
  -3  -8   5        3.73        3.82      0.35 o 
  -2  -8   5        4.75        5.00      0.26 o 
  -1  -8   5        8.11        8.71      0.23 o 
   0  -8   5        1.51        2.53      0.18 o 
   1  -8   5       28.66       34.68      0.47 o 
   2  -8   5        3.83        3.54      0.20 o 
   3  -8   5       14.04       14.56      0.32 o 
   4  -8   5        4.09        3.79      0.21 o 
   5  -8   5        2.29        1.71      0.25 o 
   6  -8   5        1.03        1.36      0.21 o 
  -4  -7   5        1.08        0.78      0.54 o 
  -3  -7   5        0.52        0.68      0.18 o 
  -2  -7   5        0.08        0.11      0.11 o 
  -1  -7   5        3.59        3.48      0.17 o 
   0  -7   5       20.25       18.72      0.34 o 
   1  -7   5       31.14       33.40      0.53 o 
   2  -7   5        6.15        5.62      0.20 o 
   3  -7   5       11.55       11.34      0.22 o 
   4  -7   5        2.29        2.10      0.21 o 
   5  -7   5        1.31        2.09      0.20 o 
   6  -7   5        2.92        2.89      0.29 o 
  -5  -6   5        1.28        1.11      0.42 o 
  -4  -6   5        5.55        4.22      2.53 o 
  -3  -6   5       13.13       12.22      0.54 o 
  -2  -6   5       16.54       16.36      0.29 o 
  -1  -6   5        6.73        5.28      0.18 o 
   0  -6   5       89.97       90.28      0.91 o 
   1  -6   5       19.40       21.36      1.72 o 
   2  -6   5        1.56        1.56      0.11 o 
   3  -6   5      304.16      302.74      2.98 o 
   4  -6   5       35.33       36.14      0.65 o 
   5  -6   5       23.05       21.78      0.50 o 
   6  -6   5        0.20        0.03      0.14 o 
   7  -6   5        3.48        2.08      0.71 o 
  -5  -5   5       34.39       36.25      1.27 o 
  -4  -5   5        1.12        0.55      0.28 o 
  -3  -5   5        6.02        7.44      0.40 o 
  -2  -5   5        0.04        0.06      0.11 o 
  -1  -5   5        5.30        4.44      0.12 o 
   0  -5   5        8.05        6.76      0.11 o 
   1  -5   5      181.81      186.63      2.67 o 
   2  -5   5      154.65      155.64      1.31 o 
   3  -5   5        5.81        5.38      0.16 o 
   4  -5   5        4.09        2.03      0.21 o 
   5  -5   5        0.56        0.09      0.12 o 
   6  -5   5        0.00       -0.02      0.13 o 
   7  -5   5        0.30       -0.02      0.16 o 
  -6  -4   5        2.17        2.53      0.38 o 
  -5  -4   5       20.74       19.31      0.63 o 
  -4  -4   5       44.01       44.63      0.76 o 
  -3  -4   5       17.94       18.64      0.35 o 
  -2  -4   5       38.89       36.64      0.80 o 
  -1  -4   5       49.76       52.40      0.64 o 
   0  -4   5       48.00       50.97      0.43 o 
   1  -4   5      263.15      278.28      5.23 o 
   2  -4   5       10.11        9.73      0.14 o 
   3  -4   5       53.56       48.09      0.49 o 
   4  -4   5       84.77       78.32      1.08 o 
   5  -4   5      117.55      107.37      1.34 o 
   6  -4   5        0.45        0.78      0.31 o 
   7  -4   5        0.01        0.07      0.15 o 
  -7  -3   5        0.01        0.03      0.19 o 
  -6  -3   5        2.85        3.51      0.33 o 
  -5  -3   5        0.03        0.14      0.32 o 
  -4  -3   5       22.65       22.99      0.51 o 
  -3  -3   5       21.32       19.80      0.38 o 
  -2  -3   5       16.45       16.01      0.25 o 
  -1  -3   5        1.03        2.06      0.11 o 
   0  -3   5        2.45        3.31      0.09 o 
   1  -3   5       10.30       16.02      0.25 o 
   2  -3   5       68.00       61.93      0.53 o 
   3  -3   5        0.04        0.04      0.06 o 
   4  -3   5        0.62        0.65      0.11 o 
   5  -3   5       59.61       57.00      0.75 o 
   6  -3   5        0.94        0.43      0.22 o 
   7  -3   5        3.45        3.04      0.93 o 
  -7  -2   5        0.01        0.10      0.21 o 
  -6  -2   5        0.32        0.48      0.21 o 
  -5  -2   5       10.47        8.03      0.38 o 
  -4  -2   5        8.44        9.88      0.27 o 
  -3  -2   5        0.52        0.57      0.11 o 
  -2  -2   5        2.92        3.30      0.10 o 
  -1  -2   5       49.42       57.17      1.25 o 
   0  -2   5     1212.52     1220.19     24.13 o 
   1  -2   5      204.04      202.55      2.51 o 
   2  -2   5       12.74       16.33      0.24 o 
   3  -2   5       94.46       95.64      1.80 o 
   4  -2   5      117.85      113.53      1.19 o 
   5  -2   5        2.27        2.24      0.18 o 
   6  -2   5        5.34        5.62      0.35 o 
   7  -2   5       14.91       18.33      0.83 o 
  -7  -1   5        2.18        2.26      0.34 o 
  -6  -1   5        3.74        3.36      0.48 o 
  -5  -1   5       62.43       62.82      0.98 o 
  -4  -1   5        2.25        3.25      0.18 o 
  -3  -1   5       99.44       92.44      1.81 o 
  -2  -1   5       48.48       44.82      0.84 o 
  -1  -1   5      190.63      197.90      1.98 o 
   0  -1   5        0.19        0.21      0.03 o 
   1  -1   5       23.89       25.90      0.30 o 
   2  -1   5       38.97       44.69      0.38 o 
   3  -1   5        0.13        0.38      0.08 o 
   4  -1   5       45.03       40.60      0.51 o 
   5  -1   5      140.42      145.40      1.81 o 
   6  -1   5        2.85        3.39      0.26 o 
   7  -1   5        0.00       -0.05      0.15 o 
  -8   0   5        0.00       -0.13      0.24 o 
  -7   0   5        2.57        3.17      0.41 o 
  -6   0   5        5.25        5.26      0.41 o 
  -5   0   5       13.99       13.99      0.44 o 
  -4   0   5        1.45        2.04      0.17 o 
  -3   0   5      287.19      283.35     12.73 o 
  -2   0   5      118.19      168.38     42.54 o 
  -1   0   5        0.09        0.07      0.06 o 
   0   0   5      171.13      161.57      1.67 o 
   1   0   5      118.69      116.25      0.97 o 
   2   0   5       69.83       74.95      0.84 o 
   3   0   5       35.30       40.54      0.44 o 
   4   0   5       85.83       79.97      0.95 o 
   5   0   5       58.89       58.07      0.85 o 
   6   0   5        2.20        2.66      0.26 o 
   7   0   5        0.92        1.01      0.24 o 
  -8   1   5        4.44        3.62      0.56 o 
  -7   1   5        5.66        6.56      0.54 o 
  -6   1   5       11.53       11.79      0.45 o 
  -5   1   5        0.09        0.19      0.15 o 
  -4   1   5        0.75        0.86      0.15 o 
  -3   1   5       12.05       15.49      0.49 o 
  -2   1   5      108.99      113.02      1.28 o 
  -1   1   5      113.20      114.76      1.78 o 
   0   1   5       94.32       94.72      1.00 o 
   1   1   5       21.60       24.10      0.22 o 
   2   1   5       34.05       37.60      0.48 o 
   3   1   5      194.93      196.07      1.96 o 
   4   1   5        1.07        1.25      0.14 o 
   5   1   5        4.04        5.02      0.23 o 
   6   1   5        2.33        2.10      0.25 o 
  -8   2   5        2.79        3.11      0.44 o 
  -7   2   5        3.80        3.72      0.37 o 
  -6   2   5        0.21        0.45      0.21 o 
  -5   2   5        3.97        6.47      0.40 o 
  -4   2   5        0.38        4.52      2.47 o 
  -3   2   5       52.42       55.49      0.77 o 
  -2   2   5      213.09      230.06      2.79 o 
  -1   2   5       71.26       64.23      0.77 o 
   0   2   5       10.34       10.48      0.69 o 
   1   2   5       88.18       83.78      0.85 o 
   2   2   5        5.70        5.17      0.12 o 
   3   2   5       78.49       74.27      1.00 o 
   4   2   5       55.60       50.59      0.79 o 
   5   2   5        2.17        0.66      0.72 o 
   6   2   5        0.32        0.08      0.16 o 
  -8   3   5        0.63        0.80      0.34 o 
  -7   3   5        3.91        3.07      0.55 o 
  -6   3   5       21.46       24.89      0.74 o 
  -5   3   5        5.41        5.24      0.68 o 
  -4   3   5       29.56       30.49      0.58 o 
  -3   3   5      172.92      168.42      2.13 o 
  -2   3   5       34.61       40.70      0.64 o 
  -1   3   5       57.61       59.70      0.75 o 
   0   3   5        0.19        0.71      0.28 o 
   1   3   5       91.53       94.53      1.28 o 
   2   3   5        9.84        9.77      0.21 o 
   3   3   5       39.89       38.36      0.60 o 
   4   3   5        0.91        0.18      0.21 o 
   5   3   5        0.21        0.00      0.09 o 
  -8   4   5        0.01       -0.01      0.20 o 
  -7   4   5        1.94        0.76      1.05 o 
  -6   4   5        8.65        9.97      0.47 o 
  -5   4   5        6.34        6.62      0.36 o 
  -4   4   5        0.84        1.07      0.21 o 
  -3   4   5      138.03      142.32      2.02 o 
  -2   4   5      223.81      235.33      3.49 o 
  -1   4   5       16.45       17.30      0.36 o 
   0   4   5        9.28        9.56      0.43 o 
   1   4   5       76.29       72.25      1.15 o 
   2   4   5        9.56        8.82      0.38 o 
   3   4   5        2.45        2.89      1.56 o 
   4   4   5        0.08        0.33      0.13 o 
   5   4   5        0.00       -0.16      0.35 o 
  -8   5   5        0.09        0.06      0.24 o 
  -7   5   5        0.69        0.62      0.29 o 
  -6   5   5        0.24        0.26      0.23 o 
  -5   5   5        0.02       -0.11      0.23 o 
  -4   5   5        0.20        0.44      0.20 o 
  -3   5   5       12.94       11.76      0.39 o 
  -2   5   5        6.72        5.55      0.26 o 
  -1   5   5       15.68       17.00      0.59 o 
   0   5   5       38.04       38.96      1.03 o 
   1   5   5        1.23        1.18      0.34 o 
   2   5   5       15.43       13.83      0.48 o 
   3   5   5        6.52        5.26      3.38 o 
   4   5   5        0.36        0.05      0.29 o 
  -8   6   5        0.37        0.23      0.50 o 
  -7   6   5        0.70        1.00      0.34 o 
  -6   6   5       39.23       47.32      2.20 o 
  -5   6   5       34.65       39.61      0.95 o 
  -4   6   5       10.90       13.83      0.61 o 
  -3   6   5       24.70       21.31      0.40 o 
  -2   6   5        0.68        1.43      0.11 o 
  -1   6   5       25.02       27.98      1.25 o 
   0   6   5        8.52        6.68      0.57 o 
   1   6   5       60.34       58.03      1.08 o 
   2   6   5        2.68        2.37      0.33 o 
   3   6   5        2.80        3.00      0.46 o 
   4   6   5        0.10        0.36      0.42 o 
  -7   7   5        6.27        7.84      0.57 o 
  -6   7   5       32.05       33.01      1.56 o 
  -5   7   5       39.12       42.38      0.80 o 
  -4   7   5        1.16        1.19      0.18 o 
  -3   7   5        4.11        3.04      0.23 o 
  -2   7   5       13.39       12.03      0.71 o 
  -1   7   5        2.72        3.62      0.49 o 
   0   7   5        4.44        3.69      0.50 o 
   1   7   5       24.92       24.46      0.71 o 
   2   7   5        4.20        3.31      0.41 o 
   3   7   5        0.26       -0.08      0.24 o 
  -7   8   5        0.00        0.00      0.17 o 
  -6   8   5        1.09        1.17      0.25 o 
  -5   8   5        7.76        7.06      0.32 o 
  -4   8   5       22.48       22.97      0.53 o 
  -3   8   5        0.11        0.01      0.05 o 
  -2   8   5        0.37        0.29      0.35 o 
  -1   8   5        0.18        0.64      0.40 o 
   0   8   5        0.44        0.38      0.26 o 
   1   8   5        0.09        0.08      0.22 o 
  -6   9   5        4.52        3.64      0.68 o 
  -5   9   5        0.04        0.03      0.13 o 
  -4   9   5       11.12       11.55      0.48 o 
  -3   9   5        2.92        0.09      0.57 o 
  -2   9   5        0.04        0.07      0.31 o 
  -1   9   5        0.01       -0.02      0.29 o 
   0   9   5        0.27        0.08      0.25 o 
  -1  -9   6        0.18        0.10      0.23 o 
   0  -9   6        8.77        8.13      0.52 o 
   1  -9   6        6.07        5.70      0.50 o 
   2  -9   6        0.00        0.00      0.21 o 
   3  -9   6        6.48        7.87      0.57 o 
   4  -9   6        0.16        0.00      0.35 o 
  -2  -8   6        1.82        2.05      0.28 o 
  -1  -8   6        0.42        0.58      0.16 o 
   0  -8   6        2.74        2.85      0.16 o 
   1  -8   6        6.15        5.27      0.19 o 
   2  -8   6        1.70        1.69      0.16 o 
   3  -8   6        2.12        1.08      0.35 o 
   4  -8   6        0.25        0.08      0.09 o 
   5  -8   6       18.31       19.92      1.04 o 
  -4  -7   6        0.10        0.43      0.45 o 
  -3  -7   6        0.71        0.74      0.17 o 
  -2  -7   6        1.01        0.54      0.12 o 
  -1  -7   6       15.94       14.85      0.33 o 
   0  -7   6       54.70       55.11      0.63 o 
   1  -7   6        4.83        5.41      0.15 o 
   2  -7   6        6.25        6.66      0.27 o 
   3  -7   6        0.12        0.09      0.07 o 
   4  -7   6        0.00        0.04      0.07 o 
   5  -7   6        2.14        2.46      0.25 o 
   6  -7   6        3.88        4.93      0.49 o 
  -5  -6   6        0.07       -0.21      0.47 o 
  -4  -6   6        3.15        2.51      0.59 o 
  -3  -6   6        3.61        2.81      0.28 o 
  -2  -6   6        2.72        3.04      0.19 o 
  -1  -6   6        7.53        7.47      0.29 o 
   0  -6   6        1.82        2.33      0.11 o 
   1  -6   6      186.37      183.85      2.15 o 
   2  -6   6       58.25       58.45      0.73 o 
   3  -6   6      100.71       96.26      0.94 o 
   4  -6   6        1.26        0.97      0.11 o 
   5  -6   6       12.78       14.35      0.66 o 
   6  -6   6        2.30        2.08      0.58 o 
  -5  -5   6        0.09        0.23      0.28 o 
  -4  -5   6       19.94       18.72      0.73 o 
  -3  -5   6       39.75       41.83      0.96 o 
  -2  -5   6       16.84       16.25      0.32 o 
  -1  -5   6        1.23        1.73      0.08 o 
   0  -5   6        1.81        1.81      0.09 o 
   1  -5   6       21.23       22.05      0.22 o 
   2  -5   6        4.31        5.72      0.11 o 
   3  -5   6       28.58       25.68      0.34 o 
   4  -5   6        0.57        0.53      0.12 o 
   5  -5   6       11.48       12.83      0.39 o 
   6  -5   6        1.02        0.25      0.17 o 
   7  -5   6        7.00        6.46      0.77 o 
  -6  -4   6        6.42        6.16      0.39 o 
  -5  -4   6       10.13        9.95      0.40 o 
  -4  -4   6        0.02        0.17      0.19 o 
  -3  -4   6       30.28       32.12      0.92 o 
  -2  -4   6       13.70       10.88      0.28 o 
  -1  -4   6       27.16       25.67      0.25 o 
   0  -4   6       39.56       43.56      0.33 o 
   1  -4   6       63.83       62.30      0.92 o 
   2  -4   6      206.75      189.93      1.78 o 
   3  -4   6       28.17       28.59      0.37 o 
   4  -4   6       59.36       56.14      0.66 o 
   5  -4   6        0.83        0.82      0.16 o 
   6  -4   6        1.78        1.66      0.60 o 
   7  -4   6        1.23        0.92      0.69 o 
  -6  -3   6        8.71        8.02      0.50 o 
  -5  -3   6       15.71       17.05      0.47 o 
  -4  -3   6       23.88       22.94      0.54 o 
  -3  -3   6        6.52        4.66      0.17 o 
  -2  -3   6       57.11       63.70      0.76 o 
  -1  -3   6      123.14      117.75      1.28 o 
   0  -3   6       62.78       72.12      1.45 o 
   1  -3   6        0.31        0.32      0.12 o 
   2  -3   6       50.32       47.69      0.40 o 
   3  -3   6        0.04        0.38      0.28 o 
   4  -3   6       40.27       35.28      0.50 o 
   5  -3   6       47.90       49.46      0.68 o 
   6  -3   6        8.03        7.26      0.34 o 
   7  -3   6        1.92        0.43      0.51 o 
  -7  -2   6        1.05        1.03      0.36 o 
  -6  -2   6        0.77        1.29      0.29 o 
  -5  -2   6        6.19        5.62      0.29 o 
  -4  -2   6        2.25        2.91      0.19 o 
  -3  -2   6        1.07        1.01      0.10 o 
  -2  -2   6      104.66      107.45      1.12 o 
  -1  -2   6      152.56      163.04      1.80 o 
   0  -2   6       39.38       43.45      0.78 o 
   1  -2   6       38.83       39.69      0.49 o 
   2  -2   6        2.99        2.36      0.08 o 
   3  -2   6       10.60       11.74      0.19 o 
   4  -2   6       13.02       11.31      0.26 o 
   5  -2   6        9.07        8.66      0.26 o 
   6  -2   6        8.73        9.70      0.55 o 
   7  -2   6        0.41        0.32      0.21 o 
  -7  -1   6        0.01        0.09      0.23 o 
  -6  -1   6        5.49        5.99      0.34 o 
  -5  -1   6        0.64        0.69      0.18 o 
  -4  -1   6        0.15        0.08      0.12 o 
  -3  -1   6       24.07       24.91      0.37 o 
  -2  -1   6       35.89       41.92      0.64 o 
  -1  -1   6      276.04      301.51      3.25 o 
   0  -1   6        6.43        5.44      0.07 o 
   1  -1   6       27.84       25.33      0.25 o 
   2  -1   6      172.78      154.84      1.25 o 
   3  -1   6        8.01        6.80      0.20 o 
   4  -1   6       49.60       46.33      0.61 o 
   5  -1   6       23.31       24.65      0.48 o 
   6  -1   6        0.28        0.42      0.19 o 
   7  -1   6        0.18       -0.03      0.14 o 
  -8   0   6        0.02       -0.03      0.28 o 
  -7   0   6       10.08       11.39      0.80 o 
  -6   0   6       29.56       30.53      1.70 o 
  -5   0   6        8.15        9.36      0.37 o 
  -4   0   6        1.18        0.80      0.14 o 
  -3   0   6      302.68      306.05      3.92 o 
  -2   0   6      665.80      753.91     10.07 o 
  -1   0   6      356.63      382.67      4.36 o 
   0   0   6      286.74      291.97      3.87 o 
   1   0   6       19.80       23.02      0.23 o 
   2   0   6       45.18       46.32      0.55 o 
   3   0   6       23.12       22.97      0.44 o 
   4   0   6       16.20       14.48      0.37 o 
   5   0   6       11.53       12.28      0.32 o 
   6   0   6        0.01        0.15      0.17 o 
  -8   1   6        0.36        0.50      0.30 o 
  -7   1   6        4.71        4.87      0.75 o 
  -6   1   6        1.50        0.30      0.19 o 
  -5   1   6        5.41        5.30      0.27 o 
  -4   1   6        0.60        0.17      0.14 o 
  -3   1   6      325.92      317.31      4.55 o 
  -2   1   6      538.83      577.50      7.57 o 
  -1   1   6      141.77      148.25      1.67 o 
   0   1   6       12.63       10.44      0.16 o 
   1   1   6      132.18      134.10      1.25 o 
   2   1   6        5.63        4.57      0.14 o 
   3   1   6       37.13       36.48      0.60 o 
   4   1   6       12.06       15.28      0.44 o 
   5   1   6        0.86        0.81      0.16 o 
   6   1   6       10.17       12.18      0.52 o 
  -8   2   6        0.29        0.34      0.35 o 
  -7   2   6        0.76        0.43      0.30 o 
  -6   2   6        2.40        2.71      0.49 o 
  -5   2   6       12.29       13.20      0.58 o 
  -4   2   6       11.42       12.20      0.40 o 
  -3   2   6        7.58        8.16      0.26 o 
  -2   2   6       83.49       78.32      0.96 o 
  -1   2   6       50.07       53.76      0.76 o 
   0   2   6      165.60      163.30      2.02 o 
   1   2   6        7.42        9.51      0.16 o 
   2   2   6        0.20        0.00      0.05 o 
   3   2   6        6.28        7.94      0.21 o 
   4   2   6        9.87       11.48      0.32 o 
   5   2   6        2.95        3.26      0.26 o 
   6   2   6        1.74        1.42      1.22 o 
  -8   3   6        0.86        1.56      0.45 o 
  -7   3   6        0.54        0.59      0.38 o 
  -6   3   6        1.16        2.31      0.30 o 
  -5   3   6       28.53       27.92      0.62 o 
  -4   3   6        3.89        3.16      0.28 o 
  -3   3   6        6.08        3.38      0.26 o 
  -2   3   6       27.82       29.63      0.48 o 
  -1   3   6       20.29       18.25      0.39 o 
   0   3   6       15.45       17.64      0.22 o 
   1   3   6        0.25        0.30      0.15 o 
   2   3   6       78.43       74.81      0.86 o 
   3   3   6        1.45        1.72      0.23 o 
   4   3   6        1.86        2.31      0.18 o 
   5   3   6       15.92       15.42      0.44 o 
  -8   4   6        0.32        0.92      0.34 o 
  -7   4   6        0.17        0.05      0.20 o 
  -6   4   6        1.66        1.87      0.36 o 
  -5   4   6        0.89        0.92      0.28 o 
  -4   4   6       27.72       29.00      0.71 o 
  -3   4   6       42.80       44.63      1.10 o 
  -2   4   6        2.08        3.09      0.21 o 
  -1   4   6       52.14       51.08      0.52 o 
   0   4   6        0.07        0.19      0.19 o 
   1   4   6       17.99       18.85      1.44 o 
   2   4   6       32.42       29.10      0.73 o 
   3   4   6        2.18        2.43      1.21 o 
   4   4   6        0.43       -0.07      0.28 o 
   5   4   6        0.00        0.00      0.26 o 
  -8   5   6        0.01       -0.02      0.23 o 
  -7   5   6        0.09        0.48      0.29 o 
  -6   5   6        0.46        0.85      0.28 o 
  -5   5   6        6.07        5.95      0.38 o 
  -4   5   6       23.51       24.20      0.85 o 
  -3   5   6       29.79       32.21      0.74 o 
  -2   5   6        0.08        0.04      0.13 o 
  -1   5   6       12.84       11.71      0.82 o 
   0   5   6       63.11       62.32      1.90 o 
   1   5   6       31.30       30.07      0.67 o 
   2   5   6        0.29        0.16      0.19 o 
   3   5   6        4.07        3.97      2.31 o 
   4   5   6        1.41        0.10      0.33 o 
  -8   6   6        2.65        3.42      0.50 o 
  -7   6   6        0.01        0.06      0.40 o 
  -6   6   6        1.93        2.03      0.39 o 
  -5   6   6        1.14        0.97      0.36 o 
  -4   6   6        1.50        1.07      0.27 o 
  -3   6   6        0.75        0.31      0.24 o 
  -2   6   6        0.14        0.11      0.08 o 
  -1   6   6       25.61       27.36      0.92 o 
   0   6   6       66.11       70.81      1.83 o 
   1   6   6        3.32        2.90      0.39 o 
   2   6   6       17.38       18.37      0.74 o 
   3   6   6        0.33        0.47      0.36 o 
  -7   7   6        2.27        2.52      0.46 o 
  -6   7   6       10.26       12.82      0.78 o 
  -5   7   6        0.04        0.07      0.13 o 
  -4   7   6        2.83        2.85      0.27 o 
  -3   7   6       13.67       13.65      0.29 o 
  -2   7   6       28.31       30.36      1.06 o 
  -1   7   6        4.81        6.40      0.59 o 
   0   7   6        1.79        2.65      0.50 o 
   1   7   6       10.31       11.10      0.54 o 
   2   7   6       14.76       17.13      0.70 o 
  -6   8   6        0.75        0.57      0.21 o 
  -5   8   6        1.43        1.26      0.54 o 
  -4   8   6        0.02        0.08      0.11 o 
  -3   8   6        8.44        8.24      0.66 o 
  -2   8   6        3.30        3.14      0.54 o 
  -1   8   6       13.70       16.93      0.94 o 
   0   8   6       15.90       17.56      0.78 o 
   1   8   6        0.20        0.44      0.30 o 
  -5   9   6        2.98        2.19      0.59 o 
  -4   9   6        0.24        0.12      0.31 o 
  -2   9   6        0.00       -0.10      0.36 o 
  -1   9   6        1.71        1.92      0.57 o 
   0  -9   7        0.18        0.24      0.28 o 
   1  -9   7       12.30       14.62      0.75 o 
   2  -9   7        0.65        0.50      0.57 o 
   3  -9   7        7.31       10.07      0.66 o 
  -2  -8   7        0.04       -0.01      0.09 o 
   0  -8   7        3.19        2.95      0.40 o 
   1  -8   7        1.34        2.01      0.61 o 
   2  -8   7       12.19       13.49      0.71 o 
   3  -8   7        0.35        0.17      0.21 o 
   4  -8   7        8.67        8.81      0.66 o 
   5  -8   7       10.58       12.87      0.85 o 
  -3  -7   7        2.27        2.47      0.32 o 
  -2  -7   7       11.23       11.66      0.36 o 
  -1  -7   7       36.28       33.82      0.45 o 
   0  -7   7        5.90        6.23      0.15 o 
   1  -7   7       24.34       25.61      0.27 o 
   2  -7   7        6.64        5.88      0.33 o 
   3  -7   7        1.55        1.64      0.10 o 
   4  -7   7       13.53       14.80      0.61 o 
   5  -7   7        1.22        1.63      0.15 o 
  -4  -6   7        0.85        0.76      0.43 o 
  -3  -6   7        8.53        8.75      0.32 o 
  -2  -6   7        6.05        5.87      0.17 o 
  -1  -6   7        5.32        4.78      0.13 o 
   0  -6   7       16.81       16.17      0.22 o 
   1  -6   7        4.73        3.37      0.08 o 
   2  -6   7       85.81       84.55      1.18 o 
   3  -6   7       15.04       13.01      0.30 o 
   4  -6   7        0.32        0.12      0.08 o 
   5  -6   7        1.69        1.36      0.15 o 
   6  -6   7        2.37        2.95      0.83 o 
  -5  -5   7        0.15        0.14      0.26 o 
  -4  -5   7       27.72       27.70      0.85 o 
  -3  -5   7        0.15        0.26      0.17 o 
  -2  -5   7       34.06       34.77      0.54 o 
  -1  -5   7        4.34        3.60      0.12 o 
   0  -5   7       67.28       67.16      0.68 o 
   1  -5   7        0.60        1.00      0.19 o 
   2  -5   7        0.48        0.33      0.08 o 
   3  -5   7       24.72       24.02      0.27 o 
   4  -5   7        2.27        2.70      0.18 o 
   5  -5   7        7.41        7.51      0.26 o 
   6  -5   7        3.40        4.07      1.05 o 
  -6  -4   7        0.56        0.44      0.21 o 
  -5  -4   7        6.61        7.07      0.33 o 
  -4  -4   7       32.05       35.14      0.63 o 
  -3  -4   7        3.19        2.28      0.17 o 
  -2  -4   7        0.89        0.77      0.15 o 
  -1  -4   7        9.77        8.86      0.12 o 
   0  -4   7       28.16       29.28      0.73 o 
   1  -4   7      133.17      126.37      2.29 o 
   2  -4   7       35.29       32.61      0.33 o 
   3  -4   7       12.96       10.57      0.19 o 
   4  -4   7       34.58       34.37      0.47 o 
   5  -4   7        0.10        0.03      0.09 o 
   6  -4   7        0.12        0.06      0.14 o 
  -6  -3   7        5.79        6.82      0.44 o 
  -5  -3   7        5.13        4.88      0.27 o 
  -4  -3   7        1.38        1.92      0.18 o 
  -3  -3   7      124.53      121.81      1.51 o 
  -2  -3   7       27.76       30.18      0.35 o 
  -1  -3   7        8.23        9.73      0.14 o 
   0  -3   7        8.33        9.11      0.36 o 
   1  -3   7        0.27        0.07      0.10 o 
   2  -3   7       20.97       22.31      0.22 o 
   3  -3   7        7.13        9.22      0.19 o 
   4  -3   7        0.54        0.12      0.09 o 
   5  -3   7        0.59        0.78      0.14 o 
   6  -3   7        0.05       -0.06      0.16 o 
  -7  -2   7        0.93        1.09      0.33 o 
  -6  -2   7        0.02       -0.02      0.18 o 
  -5  -2   7        6.40        7.39      0.32 o 
  -4  -2   7       67.53       69.25      1.38 o 
  -3  -2   7       11.35       10.80      0.22 o 
  -2  -2   7       35.09       31.69      0.38 o 
  -1  -2   7        0.53        0.01      0.02 o 
   0  -2   7      127.97      127.98      2.37 o 
   1  -2   7       83.04       78.53      0.58 o 
   2  -2   7       21.05       21.02      0.30 o 
   3  -2   7       31.42       31.23      0.37 o 
   4  -2   7       11.95       11.61      0.25 o 
   5  -2   7        1.47        0.68      0.16 o 
   6  -2   7        5.25        7.11      0.35 o 
  -7  -1   7        0.48        0.57      0.25 o 
  -6  -1   7        0.24        0.09      0.16 o 
  -5  -1   7        4.61        4.91      0.27 o 
  -4  -1   7       35.65       31.49      0.71 o 
  -3  -1   7        1.52        2.13      0.16 o 
  -2  -1   7       13.86       19.26      0.29 o 
  -1  -1   7       97.30      104.31      0.87 o 
   0  -1   7      271.23      309.06      3.13 o 
   1  -1   7       95.53       89.23      0.69 o 
   2  -1   7        5.42        6.01      0.35 o 
   3  -1   7       38.27       37.63      0.44 o 
   4  -1   7        9.72        7.74      0.24 o 
   5  -1   7        0.02        0.01      0.10 o 
   6  -1   7        0.48        0.31      0.17 o 
  -8   0   7        0.34        0.67      0.31 o 
  -7   0   7        0.01       -0.09      0.20 o 
  -6   0   7        0.12       -0.04      0.15 o 
  -5   0   7        9.91        8.23      0.37 o 
  -4   0   7        6.03        5.21      0.23 o 
  -3   0   7       20.20       17.09      0.31 o 
  -2   0   7      338.62      347.15      4.18 o 
  -1   0   7       33.02       35.25      0.37 o 
   0   0   7       31.73       30.83      0.40 o 
   1   0   7        1.62        1.69      0.07 o 
   2   0   7        0.81        1.47      0.53 o 
   3   0   7       67.86       66.89      0.95 o 
   4   0   7       25.73       25.51      0.42 o 
   5   0   7        0.04        0.03      0.10 o 
   6   0   7        4.46        5.17      0.29 o 
  -8   1   7        0.01        0.05      0.24 o 
  -7   1   7        1.62        1.47      0.32 o 
  -6   1   7        0.12        0.17      0.29 o 
  -5   1   7        9.10        8.32      0.33 o 
  -4   1   7        7.06        5.94      0.25 o 
  -3   1   7      190.96      205.82      3.60 o 
  -2   1   7      174.13      203.64      2.43 o 
  -1   1   7       24.61       26.78      0.39 o 
   0   1   7       21.20       20.24      0.30 o 
   1   1   7      258.98      267.88      2.86 o 
   2   1   7        8.22        9.68      0.20 o 
   3   1   7        1.72        2.99      0.17 o 
   4   1   7        1.00        0.56      0.14 o 
   5   1   7        0.03        0.06      0.18 o 
   6   1   7        0.53        0.17      0.29 o 
  -8   2   7        1.95        2.32      0.41 o 
  -7   2   7        0.56        0.99      0.36 o 
  -6   2   7        0.72        1.24      0.25 o 
  -5   2   7        0.05        0.03      0.16 o 
  -4   2   7       21.76       18.49      0.49 o 
  -3   2   7        6.04        4.70      1.02 o 
  -2   2   7       36.03       35.68      0.52 o 
  -1   2   7       69.71       63.69      0.63 o 
   0   2   7        4.42        5.26      0.16 o 
   1   2   7        7.87       10.26      0.18 o 
   2   2   7        0.41        0.21      0.11 o 
   3   2   7       10.48        8.50      0.34 o 
   4   2   7        9.76        8.28      0.28 o 
   5   2   7        0.85        0.89      0.20 o 
  -8   3   7        2.40        2.18      0.50 o 
  -7   3   7        1.23        0.68      0.40 o 
  -6   3   7        1.61        1.48      0.33 o 
  -5   3   7        7.00        8.51      0.38 o 
  -4   3   7        1.31        1.45      0.21 o 
  -3   3   7       16.98       16.35      0.39 o 
  -2   3   7       20.56       20.85      0.40 o 
  -1   3   7      145.07      149.11      1.46 o 
   0   3   7       92.58       97.98      1.35 o 
   1   3   7        9.99        9.20      0.28 o 
   2   3   7        7.76        8.54      0.16 o 
   3   3   7        1.76        0.73      0.15 o 
   4   3   7        3.47        3.74      0.22 o 
   5   3   7        1.90        2.22      0.52 o 
  -8   4   7        0.00       -0.11      0.30 o 
  -7   4   7        0.01        0.02      0.26 o 
  -6   4   7        0.08        0.05      0.18 o 
  -5   4   7        1.44        0.89      0.28 o 
  -4   4   7        4.94        4.46      0.33 o 
  -3   4   7        2.52        3.20      0.25 o 
  -2   4   7       52.48       58.85      0.89 o 
  -1   4   7       22.21       18.62      0.27 o 
   0   4   7        8.97        7.93      0.66 o 
   1   4   7        0.16        0.25      0.15 o 
   2   4   7       19.92       20.01      0.60 o 
   3   4   7        2.34        0.04      0.20 o 
   4   4   7        0.81        0.05      0.28 o 
  -8   5   7        0.10        0.00      0.27 o 
  -7   5   7        0.37        0.27      0.27 o 
  -6   5   7        0.92        0.41      0.50 o 
  -5   5   7        0.00       -0.08      0.19 o 
  -4   5   7       10.16       11.04      0.44 o 
  -3   5   7        0.01        0.73      0.68 o 
  -2   5   7        3.79        3.83      0.28 o 
  -1   5   7       98.54       99.51      2.11 o 
   0   5   7      120.42      127.17      2.72 o 
   1   5   7       40.13       39.86      0.80 o 
   2   5   7        0.34        0.00      0.14 o 
   3   5   7        1.14        0.05      0.23 o 
   4   5   7        3.81        5.01      0.48 o 
  -7   6   7        5.65        6.17      0.55 o 
  -6   6   7        1.83        2.34      0.46 o 
  -5   6   7        0.08       -0.01      0.17 o 
  -4   6   7        0.25        0.17      0.26 o 
  -3   6   7        7.59        9.15      0.45 o 
  -2   6   7       34.17       31.75      1.69 o 
  -1   6   7       34.13       35.65      1.15 o 
   0   6   7       73.07       78.90      2.02 o 
   1   6   7        1.58        0.03      0.17 o 
   2   6   7        3.63        4.21      0.40 o 
   3   6   7        5.12        6.45      0.61 o 
  -7   7   7        1.69        1.42      0.42 o 
  -6   7   7        1.83        1.88      0.40 o 
  -5   7   7        0.13        0.17      0.24 o 
  -4   7   7        0.74        0.50      0.16 o 
  -3   7   7        0.26        0.23      0.12 o 
  -2   7   7        0.37        0.68      0.38 o 
  -1   7   7        0.61        0.66      0.40 o 
   0   7   7        0.63        0.60      0.26 o 
   1   7   7        0.91        1.02      0.51 o 
   2   7   7        0.27        0.74      0.39 o 
  -6   8   7        0.48        0.43      0.22 o 
  -5   8   7        0.68        0.65      0.26 o 
  -4   8   7        3.18        3.65      0.30 o 
  -3   8   7       13.00       13.43      0.73 o 
  -2   8   7        0.22       -0.05      0.31 o 
  -1   8   7       15.10       16.18      0.95 o 
   0   8   7        0.32        0.38      0.29 o 
   1   8   7       13.85       15.83      0.74 o 
  -5   9   7        1.28        0.75      0.78 o 
  -4   9   7        0.01        0.04      0.24 o 
  -2   9   7        0.52        0.92      0.52 o 
  -1   9   7        3.03        2.60      0.66 o 
   1  -9   8        2.44        3.55      0.52 o 
   2  -9   8        2.24        2.48      0.50 o 
   0  -8   8        0.41        0.85      0.33 o 
   1  -8   8        4.14        4.09      0.47 o 
   2  -8   8        3.15        2.67      0.49 o 
   3  -8   8        7.53        8.27      0.56 o 
   4  -8   8        1.39        2.27      0.83 o 
  -3  -7   8        0.37        0.17      0.12 o 
  -2  -7   8        6.36        6.00      0.32 o 
  -1  -7   8        0.32        0.81      0.31 o 
   0  -7   8        0.17        0.16      0.24 o 
   1  -7   8        0.09        0.19      0.26 o 
   2  -7   8        2.65        2.20      0.29 o 
   3  -7   8        0.02        0.13      0.19 o 
   4  -7   8        0.74        0.97      0.38 o 
   5  -7   8        0.64        1.70      0.49 o 
  -4  -6   8        4.14        3.69      0.38 o 
  -3  -6   8        7.16        7.67      0.33 o 
  -2  -6   8       22.88       21.31      0.52 o 
  -1  -6   8        7.95        6.74      0.19 o 
   0  -6   8        3.37        5.10      0.68 o 
   1  -6   8       68.23       64.36      1.58 o 
   2  -6   8      108.05      108.72      2.82 o 
   3  -6   8       11.40       11.34      0.33 o 
   4  -6   8        5.41        4.76      0.20 o 
   5  -6   8        0.79        0.32      0.13 o 
   6  -6   8       12.46       14.72      0.62 o 
  -5  -5   8        2.42        2.31      0.40 o 
  -4  -5   8        3.32        4.89      0.38 o 
  -3  -5   8        0.04        0.08      0.10 o 
  -2  -5   8        1.13        1.22      0.08 o 
  -1  -5   8        3.09        3.53      0.07 o 
   0  -5   8        5.42        6.87      0.43 o 
   1  -5   8       88.43       85.08      1.90 o 
   2  -5   8      221.70      219.85      3.19 o 
   3  -5   8        5.96        7.79      0.14 o 
   4  -5   8        3.23        3.30      1.80 o 
   5  -5   8        1.00        0.25      0.14 o 
   6  -5   8        0.69        0.18      0.14 o 
  -6  -4   8        1.27        1.22      0.25 o 
  -5  -4   8        3.06        2.37      0.39 o 
  -4  -4   8       15.61       14.76      0.35 o 
  -3  -4   8       25.03       23.59      0.37 o 
  -2  -4   8        2.60        2.03      0.12 o 
  -1  -4   8        8.64        9.57      0.66 o 
   0  -4   8      108.82      109.77      2.46 o 
   1  -4   8       65.65       62.70      1.06 o 
   2  -4   8        2.74        2.55      0.25 o 
   3  -4   8      140.99      137.67      1.27 o 
   4  -4   8       17.38       13.18      0.28 o 
   5  -4   8        0.06        0.01      0.09 o 
   6  -4   8        0.10        0.19      0.14 o 
  -6  -3   8        0.36        0.59      0.22 o 
  -5  -3   8        0.29        0.48      0.17 o 
  -4  -3   8        3.69        3.47      0.20 o 
  -3  -3   8       32.11       31.00      0.55 o 
  -2  -3   8        6.73        7.18      0.12 o 
  -1  -3   8        2.14        2.50      0.28 o 
   0  -3   8       10.25       10.06      0.42 o 
   1  -3   8      128.32      129.11      1.79 o 
   2  -3   8      119.96      119.89      1.21 o 
   3  -3   8      176.64      165.57      1.59 o 
   4  -3   8       26.03       25.70      0.45 o 
   5  -3   8        1.49        1.16      0.37 o 
   6  -3   8        0.29        0.35      0.21 o 
  -7  -2   8        0.06        0.22      0.22 o 
  -6  -2   8        0.14        0.01      0.18 o 
  -5  -2   8        0.94        0.60      0.17 o 
  -4  -2   8       37.71       39.35      0.71 o 
  -3  -2   8        0.47        0.92      0.18 o 
  -2  -2   8        1.28        0.80      0.08 o 
  -1  -2   8       21.05       21.59      0.46 o 
   0  -2   8      172.94      168.42      2.97 o 
   1  -2   8        0.02        0.01      0.04 o 
   2  -2   8      215.33      217.81      2.26 o 
   3  -2   8       82.24       85.07      0.89 o 
   4  -2   8        7.47        8.30      0.25 o 
   5  -2   8        8.22        9.00      0.53 o 
   6  -2   8       24.85       30.00      1.01 o 
  -7  -1   8        0.20       -0.08      0.25 o 
  -6  -1   8        2.77        2.71      0.34 o 
  -5  -1   8        0.28        0.61      0.21 o 
  -4  -1   8       32.60       29.42      1.32 o 
  -3  -1   8      133.38      126.08      1.64 o 
  -2  -1   8        5.35        4.12      0.12 o 
  -1  -1   8        0.15        0.28      0.06 o 
   0  -1   8        0.09        0.07      0.03 o 
   1  -1   8        6.27        5.93      0.13 o 
   2  -1   8        9.18        9.72      0.21 o 
   3  -1   8      107.94      107.29      1.41 o 
   4  -1   8       44.54       48.47      0.81 o 
   5  -1   8        1.37        1.41      0.18 o 
   6  -1   8        3.84        4.01      0.39 o 
  -7   0   8        3.14        2.94      1.80 o 
  -6   0   8        0.34        0.30      0.19 o 
  -5   0   8        0.01        0.18      0.23 o 
  -4   0   8        6.33        6.26      0.33 o 
  -3   0   8       87.36       94.88      1.71 o 
  -2   0   8       20.02       18.68      0.29 o 
  -1   0   8        0.15        0.12      0.06 o 
   0   0   8      107.25      118.87      2.38 o 
   1   0   8       45.37       47.66      0.42 o 
   2   0   8        2.36        2.53      0.20 o 
   3   0   8       83.77       81.59      1.23 o 
   4   0   8       92.87       93.62      1.41 o 
   5   0   8        7.32        8.11      0.38 o 
   6   0   8        0.12        0.15      0.18 o 
  -8   1   8        0.18        0.22      0.27 o 
  -7   1   8        0.96        0.50      0.32 o 
  -6   1   8        0.26        0.54      0.21 o 
  -5   1   8        0.88        0.53      0.22 o 
  -4   1   8       11.94       10.39      0.33 o 
  -3   1   8        1.07        2.34      0.19 o 
  -2   1   8       17.33       22.18      0.41 o 
  -1   1   8       22.78       23.84      0.32 o 
   0   1   8        2.77        3.72      0.17 o 
   1   1   8       13.84       11.41      0.19 o 
   2   1   8       50.26       50.10      0.66 o 
   3   1   8        8.66        8.12      0.25 o 
   4   1   8        0.02        0.07      0.12 o 
   5   1   8        1.93        1.94      0.31 o 
  -8   2   8        0.06        0.12      0.34 o 
  -7   2   8        2.71        2.98      0.35 o 
  -6   2   8        5.17        6.55      0.44 o 
  -5   2   8        1.46        1.67      0.23 o 
  -4   2   8       26.16       25.89      0.55 o 
  -3   2   8        3.82        4.95      0.23 o 
  -2   2   8       13.08       16.05      0.33 o 
  -1   2   8        1.54        1.27      0.09 o 
   0   2   8       97.56      104.89      1.23 o 
   1   2   8       20.81       23.92      0.30 o 
   2   2   8       22.24       20.75      0.55 o 
   3   2   8       67.50       66.28      1.00 o 
   4   2   8       10.81       10.30      0.39 o 
   5   2   8        7.51        8.93      0.39 o 
  -8   3   8        0.74        0.65      0.35 o 
  -7   3   8        3.90        4.44      0.61 o 
  -6   3   8        4.56        4.85      0.43 o 
  -5   3   8        6.29        6.58      0.35 o 
  -4   3   8        1.88        1.97      0.24 o 
  -3   3   8        0.00        0.29      0.15 o 
  -2   3   8       10.96        9.05      0.28 o 
  -1   3   8        0.20        0.04      0.09 o 
   0   3   8       26.42       29.55      0.53 o 
   1   3   8        3.74        3.44      0.23 o 
   2   3   8       21.94       20.75      0.49 o 
   3   3   8        2.33        1.18      0.56 o 
   4   3   8        6.01        5.01      0.44 o 
  -8   4   8        0.01       -0.02      0.21 o 
  -7   4   8        0.26        0.17      0.24 o 
  -6   4   8        0.12        0.06      0.18 o 
  -5   4   8        1.21        1.22      0.26 o 
  -4   4   8        5.28        6.56      0.42 o 
  -3   4   8       26.59       28.10      0.71 o 
  -2   4   8        7.32        7.18      0.30 o 
  -1   4   8        4.45        4.21      0.10 o 
   0   4   8        0.77        0.59      0.26 o 
   1   4   8        0.57        0.41      0.18 o 
   2   4   8        0.27        0.41      0.36 o 
   3   4   8        9.92       12.05      0.50 o 
   4   4   8        1.03        0.03      0.20 o 
  -7   5   8        0.01       -0.20      0.26 o 
  -6   5   8        0.46        0.17      0.24 o 
  -5   5   8        1.55        1.72      0.30 o 
  -4   5   8        0.53        0.52      0.23 o 
  -3   5   8        0.78        0.94      0.28 o 
  -2   5   8        0.23        0.10      0.16 o 
  -1   5   8        0.02        0.03      0.23 o 
   0   5   8        7.27        7.89      0.59 o 
   1   5   8        0.32        0.18      0.19 o 
   2   5   8        2.70        5.14      2.96 o 
   3   5   8        0.21        0.08      0.26 o 
  -7   6   8        5.50        7.95      0.80 o 
  -6   6   8        4.74        5.73      0.50 o 
  -5   6   8        0.98        0.63      0.62 o 
  -4   6   8        3.18        0.94      1.11 o 
  -3   6   8        0.54        0.30      0.42 o 
  -2   6   8        0.13        0.06      0.03 o 
  -1   6   8        6.27        5.53      0.59 o 
   0   6   8       10.00       10.30      1.08 o 
   1   6   8        0.05       -0.01      0.17 o 
   2   6   8        0.00        0.06      0.21 o 
  -7   7   8       11.22       14.28      1.23 o 
  -6   7   8        3.39        3.68      0.58 o 
  -5   7   8        1.42       -0.04      0.21 o 
  -4   7   8        5.46        6.82      0.46 o 
  -3   7   8       11.59       11.68      0.55 o 
  -2   7   8        0.11       -0.10      0.31 o 
  -1   7   8        1.73        2.01      0.50 o 
   0   7   8        0.10        0.06      0.21 o 
   1   7   8        0.17        0.05      0.27 o 
  -6   8   8        1.17        0.64      0.27 o 
  -5   8   8        0.92        0.40      0.20 o 
  -4   8   8        1.12        0.67      0.63 o 
  -3   8   8        0.48        0.13      0.30 o 
  -2   8   8        0.17        0.12      0.36 o 
  -1   8   8        0.00        0.09      0.61 o 
   0   8   8        0.16        0.13      0.33 o 
  -4   9   8        0.04        0.02      0.23 o 
   0  -8   9        0.12        0.17      0.29 o 
   1  -8   9        1.75        2.27      0.45 o 
   2  -8   9        1.81        1.46      0.75 o 
   3  -8   9        4.21        5.61      0.46 o 
  -1  -7   9        5.65        6.66      0.54 o 
   0  -7   9        7.10        7.65      0.57 o 
   1  -7   9        0.06        0.42      0.31 o 
   2  -7   9        0.13        0.38      0.33 o 
   3  -7   9        0.00        0.01      0.17 o 
   4  -7   9        8.11        8.98      0.69 o 
  -4  -6   9        0.04       -0.02      0.16 o 
  -3  -6   9        0.02        0.09      0.09 o 
  -2  -6   9        4.89        4.60      0.32 o 
  -1  -6   9        4.37        4.42      0.43 o 
   0  -6   9       13.68       14.83      0.69 o 
   1  -6   9        0.09        0.12      0.26 o 
   2  -6   9       61.53       62.72      1.55 o 
   3  -6   9        0.85        1.29      0.33 o 
   4  -6   9        7.20        7.66      0.61 o 
   5  -6   9        7.96       11.11      0.78 o 
  -5  -5   9        1.26        1.20      0.33 o 
  -4  -5   9        1.73        1.80      0.30 o 
  -3  -5   9        3.11        2.30      0.18 o 
  -2  -5   9        1.93        1.67      0.07 o 
  -1  -5   9       14.12       11.78      0.56 o 
   0  -5   9        1.11        0.57      0.28 o 
   1  -5   9       11.91        9.59      0.59 o 
   2  -5   9        0.11       -0.07      0.21 o 
   3  -5   9        4.13        2.93      0.13 o 
   4  -5   9        9.83       10.43      0.32 o 
   5  -5   9        4.96        5.18      0.31 o 
  -5  -4   9        5.21        5.02      0.31 o 
  -4  -4   9        3.26        3.68      0.25 o 
  -3  -4   9        2.68        2.56      0.11 o 
  -2  -4   9        0.22       -0.01      0.06 o 
  -1  -4   9        7.31        7.28      0.43 o 
   0  -4   9       11.88       15.07      0.59 o 
   1  -4   9        0.00        0.28      0.40 o 
   2  -4   9       22.45       21.25      0.55 o 
   3  -4   9        0.00        0.01      0.07 o 
   4  -4   9        7.96        7.18      0.19 o 
   5  -4   9        2.64        3.70      0.34 o 
   6  -4   9        0.10        0.26      0.16 o 
  -6  -3   9        0.93        0.71      0.22 o 
  -5  -3   9        3.35        3.82      0.24 o 
  -4  -3   9       10.90       10.09      0.33 o 
  -3  -3   9        4.12        3.54      0.13 o 
  -2  -3   9       26.98       24.84      0.53 o 
  -1  -3   9       40.82       44.09      1.03 o 
   0  -3   9        0.90        1.01      0.24 o 
   1  -3   9        1.28        1.46      0.25 o 
   2  -3   9      145.84      144.01      2.22 o 
   3  -3   9       12.45       10.47      0.25 o 
   4  -3   9       14.53       14.44      0.27 o 
   5  -3   9        0.47        0.41      0.19 o 
   6  -3   9        1.85        1.21      0.45 o 
  -7  -2   9        1.82        1.25      0.81 o 
  -6  -2   9        0.00        0.10      0.16 o 
  -5  -2   9        0.01       -0.04      0.15 o 
  -4  -2   9       16.98       18.69      0.41 o 
  -3  -2   9       41.63       42.58      0.69 o 
  -2  -2   9        3.25        4.97      0.11 o 
  -1  -2   9       11.02        8.82      0.23 o 
   0  -2   9        1.37        1.63      0.24 o 
   1  -2   9       24.81       20.99      0.19 o 
   2  -2   9       13.59       11.79      0.23 o 
   3  -2   9       17.27       17.54      1.70 o 
   4  -2   9        1.60        1.85      0.21 o 
   5  -2   9        3.00        3.53      0.95 o 
   6  -2   9        0.91        0.34      0.39 o 
  -7  -1   9        0.03       -0.04      0.17 o 
  -6  -1   9        2.04        1.23      1.12 o 
  -5  -1   9        6.06        6.44      0.44 o 
  -4  -1   9        5.26        5.38      0.28 o 
  -3  -1   9      115.39      120.62      1.62 o 
  -2  -1   9       21.19       19.96      0.30 o 
  -1  -1   9        1.29        1.92      0.10 o 
   0  -1   9        0.14        0.22      0.06 o 
   1  -1   9       43.64       43.82      0.41 o 
   2  -1   9       55.09       53.93      0.62 o 
   3  -1   9        0.09        0.18      0.12 o 
   4  -1   9       22.03       24.93      0.62 o 
   5  -1   9        5.58        6.76      0.41 o 
  -7   0   9        2.85        2.71      1.25 o 
  -6   0   9        5.06        6.45      0.44 o 
  -5   0   9        8.40        8.52      0.38 o 
  -4   0   9      173.71      182.70      2.59 o 
  -3   0   9       41.67       46.34      0.76 o 
  -2   0   9        0.36        0.06      0.12 o 
  -1   0   9       15.33       15.40      0.27 o 
   0   0   9        1.47        1.04      0.07 o 
   1   0   9        3.86        4.27      0.13 o 
   2   0   9        3.93        5.17      0.23 o 
   3   0   9       38.94       39.04      0.72 o 
   4   0   9        7.77        7.58      0.32 o 
   5   0   9        0.31        0.53      0.25 o 
  -7   1   9        0.39       -0.05      0.19 o 
  -6   1   9        0.20        0.13      0.17 o 
  -5   1   9        4.20        4.65      0.29 o 
  -4   1   9      129.58      127.15      2.03 o 
  -3   1   9      268.37      283.96      4.05 o 
  -2   1   9        7.71        6.11      0.24 o 
  -1   1   9        5.63        6.64      0.15 o 
   0   1   9       77.16       86.38      1.06 o 
   1   1   9        0.01        0.04      0.06 o 
   2   1   9       42.78       41.09      0.54 o 
   3   1   9        1.30        0.79      0.19 o 
   4   1   9        0.23        0.26      0.14 o 
   5   1   9        3.36        4.57      0.30 o 
  -8   2   9        0.03        0.14      0.27 o 
  -7   2   9        0.01        0.07      0.21 o 
  -6   2   9        0.00        0.08      0.22 o 
  -5   2   9        0.28        0.12      0.16 o 
  -4   2   9        0.01        0.18      0.21 o 
  -3   2   9       24.10       25.79      0.51 o 
  -2   2   9       22.15       24.82      0.50 o 
  -1   2   9       17.38       15.24      0.28 o 
   0   2   9       27.85       27.34      0.41 o 
   1   2   9        3.40        2.69      0.17 o 
   2   2   9        2.03        1.93      0.13 o 
   3   2   9       17.72       19.87      0.44 o 
   4   2   9        0.01        0.01      0.09 o 
   5   2   9        3.99        5.29      0.33 o 
  -8   3   9        0.08        0.33      0.32 o 
  -7   3   9        3.55        4.18      0.59 o 
  -6   3   9        1.54        1.50      0.29 o 
  -5   3   9        0.19        0.27      0.23 o 
  -4   3   9       21.31       19.32      0.52 o 
  -3   3   9        2.33        1.96      0.27 o 
  -2   3   9       11.81       12.74      0.42 o 
  -1   3   9        0.90        0.93      0.16 o 
   0   3   9        9.94       10.64      0.42 o 
   1   3   9       60.48       59.46      1.00 o 
   2   3   9       13.15       12.99      0.42 o 
   3   3   9        0.31        0.11      0.11 o 
   4   3   9        4.13        3.97      0.55 o 
  -7   4   9        2.02        0.67      0.53 o 
  -6   4   9        1.42        0.21      0.27 o 
  -5   4   9        1.88        2.24      0.30 o 
  -4   4   9       31.21       36.33      0.80 o 
  -3   4   9       17.06       19.57      0.67 o 
  -2   4   9        9.78       11.84      0.38 o 
  -1   4   9        0.94        1.05      0.14 o 
   0   4   9       19.81       21.66      0.75 o 
   1   4   9        9.60        8.70      0.38 o 
   2   4   9        0.59        0.36      0.46 o 
   3   4   9        0.05       -0.02      0.20 o 
  -7   5   9        0.08        0.26      0.28 o 
  -6   5   9        0.05        0.03      0.20 o 
  -5   5   9        1.50        0.99      0.29 o 
  -4   5   9        7.12        8.23      0.43 o 
  -3   5   9        5.51        4.68      0.34 o 
  -2   5   9       20.23       20.60      0.86 o 
  -1   5   9        6.99        7.37      0.55 o 
   0   5   9        8.54        9.68      0.97 o 
   1   5   9       11.58       12.09      0.48 o 
   2   5   9        0.06        0.04      0.18 o 
   3   5   9        0.51        0.12      0.24 o 
  -7   6   9        0.64        0.12      0.28 o 
  -6   6   9        1.87        1.03      0.94 o 
  -5   6   9        0.94       -0.01      0.17 o 
  -4   6   9        3.24        0.03      0.30 o 
  -3   6   9        0.25        0.08      0.19 o 
  -2   6   9       18.93       23.04      0.97 o 
  -1   6   9       23.46       25.67      1.06 o 
   0   6   9        1.34        0.90      0.61 o 
   1   6   9        2.89        0.07      0.34 o 
   2   6   9        1.11        0.19      0.26 o 
  -6   7   9        1.06        0.02      0.23 o 
  -5   7   9        0.00        0.00      0.18 o 
  -4   7   9        0.68       -0.02      0.25 o 
  -3   7   9        2.51        0.02      0.26 o 
  -2   7   9        1.02        1.66      0.50 o 
  -1   7   9        5.64        6.88      1.07 o 
   0   7   9        0.60        0.46      0.35 o 
   1   7   9        0.38        0.09      0.24 o 
  -5   8   9        2.62        1.30      0.80 o 
  -4   8   9        4.30        4.45      2.78 o 
  -3   8   9        0.24       -0.10      0.61 o 
  -2   8   9        9.41       11.60      0.94 o 
  -1   8   9        1.65        1.79      0.59 o 
   0  -8  10        5.87        7.04      0.66 o 
   1  -8  10        4.14        4.11      0.57 o 
   2  -8  10        0.18        0.66      0.71 o 
  -1  -7  10       11.75       12.29      0.73 o 
   0  -7  10        2.91        3.09      0.49 o 
   1  -7  10        0.95        1.59      0.43 o 
   2  -7  10        1.59        1.77      0.49 o 
   3  -7  10        0.35        0.27      0.26 o 
   4  -7  10        0.90        0.66      0.43 o 
  -2  -6  10        2.77        3.00      0.43 o 
  -1  -6  10        4.04        4.96      0.49 o 
   0  -6  10       33.76       36.43      1.16 o 
   1  -6  10        2.02        1.80      0.43 o 
   2  -6  10        0.56        0.72      0.27 o 
   3  -6  10        0.12        0.19      0.27 o 
   4  -6  10        0.22       -0.16      0.31 o 
  -4  -5  10        4.55        5.09      0.29 o 
  -3  -5  10        0.67        0.25      0.42 o 
  -2  -5  10        3.82        3.13      0.40 o 
  -1  -5  10        2.02        3.17      0.40 o 
   0  -5  10       11.64       12.26      0.62 o 
   1  -5  10        4.16        3.62      0.47 o 
   2  -5  10        0.50        0.33      0.21 o 
   3  -5  10        0.40        0.11      0.38 o 
   4  -5  10        0.24        0.02      0.24 o 
   5  -5  10        1.35        0.00      0.23 o 
  -5  -4  10        2.08        2.68      0.22 o 
  -4  -4  10        2.59        2.47      0.17 o 
  -3  -4  10        0.30        0.22      0.28 o 
  -2  -4  10       22.88       22.52      1.07 o 
  -1  -4  10       12.63       11.66      0.57 o 
   0  -4  10        1.50        2.15      0.35 o 
   1  -4  10       36.90       36.93      1.06 o 
   2  -4  10       19.35       18.19      0.62 o 
   3  -4  10        1.24        1.37      0.14 o 
   4  -4  10        0.05        0.08      0.11 o 
   5  -4  10        1.15        0.49      0.47 o 
  -6  -3  10        0.72        0.90      0.22 o 
  -5  -3  10        0.62        0.50      0.35 o 
  -4  -3  10        7.31        6.33      0.50 o 
  -3  -3  10        6.24        6.14      0.15 o 
  -2  -3  10        0.18        0.24      0.04 o 
  -1  -3  10        3.42        2.05      0.31 o 
   0  -3  10        0.72        0.14      0.33 o 
   1  -3  10        8.82        8.53      0.50 o 
   2  -3  10       36.66       32.94      0.68 o 
   3  -3  10        0.01       -0.01      0.07 o 
   4  -3  10        8.49        8.90      0.32 o 
   5  -3  10        2.17        1.41      0.90 o 
  -6  -2  10        0.58        0.36      0.30 o 
  -5  -2  10        1.89        1.91      0.31 o 
  -4  -2  10        0.18        0.07      0.09 o 
  -3  -2  10        0.02        0.13      0.10 o 
  -2  -2  10        2.51        2.42      0.07 o 
  -1  -2  10       17.05       13.90      0.70 o 
   0  -2  10       19.88       22.89      0.94 o 
   1  -2  10      114.50      118.84      1.51 o 
   2  -2  10       12.68       12.94      0.21 o 
   3  -2  10       22.84       22.37      0.65 o 
   4  -2  10        4.74        7.09      0.37 o 
   5  -2  10        0.22        0.17      0.19 o 
  -7  -1  10        0.07        0.01      0.16 o 
  -6  -1  10        0.03        0.02      0.14 o 
  -5  -1  10        0.17        0.20      0.16 o 
  -4  -1  10        0.74        1.41      0.16 o 
  -3  -1  10        2.83        2.77      0.17 o 
  -2  -1  10       17.66       15.27      0.24 o 
  -1  -1  10       25.69       28.02      0.89 o 
   0  -1  10        0.18        0.19      0.05 o 
   1  -1  10        0.00        0.18      0.06 o 
   2  -1  10      163.22      169.33      1.89 o 
   3  -1  10        7.23        8.93      0.30 o 
   4  -1  10        8.11        8.81      0.41 o 
   5  -1  10        4.79        6.27      0.41 o 
  -7   0  10        0.18        0.00      0.17 o 
  -6   0  10        0.06       -0.03      0.17 o 
  -5   0  10        1.55        1.32      0.21 o 
  -4   0  10        4.27        4.28      0.29 o 
  -3   0  10        6.21        5.62      0.34 o 
  -2   0  10       95.84      105.03      1.80 o 
  -1   0  10        1.34        1.07      0.31 o 
   0   0  10        0.03        0.02      0.07 o 
   1   0  10        2.17        1.70      0.12 o 
   2   0  10       82.55       87.09      0.97 o 
   3   0  10       41.35       43.16      0.93 o 
   4   0  10        7.20        9.59      0.39 o 
   5   0  10        0.03        0.02      0.17 o 
  -7   1  10        0.17        0.00      0.20 o 
  -6   1  10        0.02        0.00      0.13 o 
  -5   1  10        3.14        2.80      0.25 o 
  -4   1  10       32.75       34.99      0.78 o 
  -3   1  10        0.28        0.11      0.13 o 
  -2   1  10        1.34        1.28      0.14 o 
  -1   1  10        1.27        1.19      0.15 o 
   0   1  10        6.93        9.01      0.34 o 
   1   1  10        1.30        1.31      0.11 o 
   2   1  10        2.40        2.28      0.18 o 
   3   1  10       13.22       16.13      0.55 o 
   4   1  10        0.03        0.15      0.19 o 
   5   1  10        3.19        3.54      0.33 o 
  -7   2  10        0.80        0.00      0.15 o 
  -6   2  10        2.44        1.35      1.03 o 
  -5   2  10       14.44       12.90      0.99 o 
  -4   2  10       34.32       34.44      1.51 o 
  -3   2  10        5.66        5.68      0.29 o 
  -2   2  10        1.84        3.38      0.25 o 
  -1   2  10       26.66       28.54      0.58 o 
   0   2  10        0.42        0.34      0.13 o 
   1   2  10       12.85       13.04      0.29 o 
   2   2  10       15.15       15.13      0.43 o 
   3   2  10        1.34        1.27      0.19 o 
   4   2  10        0.57        0.49      0.15 o 
  -7   3  10        0.03        0.05      0.29 o 
  -6   3  10        2.79        2.69      0.32 o 
  -5   3  10        1.97        2.68      0.49 o 
  -4   3  10        1.79        2.18      0.26 o 
  -3   3  10        4.50        5.43      0.31 o 
  -2   3  10       22.90       24.19      0.52 o 
  -1   3  10       32.95       33.50      0.57 o 
   0   3  10        9.98       10.03      0.28 o 
   1   3  10        1.33        1.11      0.26 o 
   2   3  10        6.55        6.02      0.53 o 
   3   3  10        0.01       -0.01      0.18 o 
   4   3  10        1.15        1.13      0.32 o 
  -7   4  10        0.28        0.20      0.31 o 
  -6   4  10        0.29        0.12      0.21 o 
  -5   4  10        1.73        2.04      0.30 o 
  -4   4  10        0.06        0.05      0.17 o 
  -3   4  10        0.41        0.13      0.17 o 
  -2   4  10        0.01        0.10      0.11 o 
  -1   4  10        2.97        2.72      0.23 o 
   0   4  10        4.25        3.26      0.42 o 
   1   4  10        0.01        0.04      0.17 o 
   2   4  10        3.36        3.71      0.52 o 
   3   4  10        0.01       -0.03      0.18 o 
  -7   5  10        0.06        0.11      0.31 o 
  -6   5  10        1.34        0.72      0.66 o 
  -5   5  10        7.25        8.90      0.60 o 
  -4   5  10        4.22        4.45      0.38 o 
  -3   5  10        2.46        1.61      1.22 o 
  -2   5  10       21.70       20.66      1.80 o 
  -1   5  10       28.65       30.41      1.48 o 
   0   5  10       21.73       24.10      0.97 o 
   1   5  10        0.01        0.11      0.31 o 
   2   5  10        0.52       -0.04      0.23 o 
  -6   6  10        0.00       -0.01      0.19 o 
  -5   6  10        0.35       -0.03      0.24 o 
  -4   6  10        0.03        0.00      0.20 o 
  -3   6  10        0.04       -0.02      0.22 o 
  -2   6  10       18.41       22.40      1.02 o 
  -1   6  10       27.03       31.36      1.68 o 
   0   6  10        2.56        1.52      1.17 o 
   1   6  10        0.51       -0.04      0.20 o 
  -6   7  10        0.30        0.02      0.37 o 
  -5   7  10        1.28        0.00      0.23 o 
  -4   7  10        0.08        0.03      0.20 o 
  -3   7  10        1.84       -0.01      0.21 o 
  -2   7  10        4.20        5.55      0.68 o 
  -1   7  10        0.22        0.35      0.42 o 
   0   7  10        0.01        0.24      0.30 o 
  -4   8  10        1.50       -0.03      0.24 o 
  -3   8  10        0.10        0.00      0.47 o 
  -2   8  10        1.05        0.97      0.55 o 
   0  -7  11        0.36        0.23      0.54 o 
   1  -7  11        0.00        0.05      0.29 o 
   2  -7  11        0.14        0.19      0.36 o 
   3  -7  11        1.88        1.89      0.38 o 
  -2  -6  11        3.87        4.16      0.52 o 
  -1  -6  11        3.97        3.55      0.80 o 
   0  -6  11        5.85        5.43      0.57 o 
   1  -6  11       20.22       18.13      0.88 o 
   2  -6  11        6.45        7.87      0.69 o 
   3  -6  11        0.26        0.04      0.24 o 
   4  -6  11        0.96        0.12      0.35 o 
  -3  -5  11        0.47        0.90      0.61 o 
  -2  -5  11        0.00        0.26      0.29 o 
  -1  -5  11       13.49       15.12      0.73 o 
   0  -5  11       33.56       32.03      1.48 o 
   1  -5  11       33.94       32.56      1.13 o 
   2  -5  11        0.80        0.69      0.38 o 
   3  -5  11       10.42       11.16      0.60 o 
   4  -5  11        5.95        6.67      0.62 o 
  -5  -4  11        0.00        0.04      0.11 o 
  -4  -4  11        1.09        0.61      0.34 o 
  -3  -4  11        0.08       -0.01      0.09 o 
  -2  -4  11        1.75        3.19      0.43 o 
  -1  -4  11        3.67        4.96      0.73 o 
   0  -4  11       10.81        9.69      0.59 o 
   1  -4  11        0.00        0.17      0.26 o 
   2  -4  11       22.80       23.30      0.63 o 
   3  -4  11        3.72        1.28      1.30 o 
   4  -4  11        0.11        0.02      0.23 o 
   5  -4  11        0.75       -0.02      0.42 o 
  -6  -3  11        0.31        0.06      0.17 o 
  -5  -3  11        2.30        2.57      0.21 o 
  -4  -3  11        0.00        0.01      0.07 o 
  -3  -3  11        3.10        2.96      0.19 o 
  -2  -3  11       23.54       24.71      1.21 o 
  -1  -3  11        2.55        1.47      0.31 o 
   0  -3  11       11.93       11.33      0.57 o 
   1  -3  11        1.31        1.23      0.33 o 
   2  -3  11       25.65       26.82      0.64 o 
   3  -3  11       10.04        9.04      0.35 o 
   4  -3  11        2.12        2.18      1.31 o 
   5  -3  11        0.86        0.50      0.36 o 
  -6  -2  11        0.14        0.16      0.17 o 
  -5  -2  11        0.20        0.16      0.16 o 
  -4  -2  11        2.30        1.57      0.93 o 
  -3  -2  11        0.04        0.23      0.09 o 
  -2  -2  11        1.46        1.07      0.06 o 
  -1  -2  11       13.99       14.76      0.59 o 
   0  -2  11       37.37       33.34      0.92 o 
   1  -2  11        7.18        8.28      0.20 o 
   2  -2  11        1.60        1.70      0.13 o 
   3  -2  11        5.61        4.57      0.16 o 
   4  -2  11        1.57        0.34      0.29 o 
   5  -2  11        6.32        8.63      0.68 o 
  -6  -1  11        2.42        1.94      1.18 o 
  -5  -1  11        0.69        0.72      0.17 o 
  -4  -1  11        1.89        1.39      0.16 o 
  -3  -1  11        0.03        0.02      0.09 o 
  -2  -1  11        0.96        1.00      0.09 o 
  -1  -1  11        1.76        3.11      0.23 o 
   0  -1  11        0.25        0.29      0.05 o 
   1  -1  11       25.52       24.28      0.30 o 
   2  -1  11        0.37        0.42      0.08 o 
   3  -1  11        6.46        7.64      0.26 o 
   4  -1  11       14.55       17.35      0.57 o 
   5  -1  11        1.18        0.96      0.78 o 
  -7   0  11        0.02        0.02      0.27 o 
  -6   0  11        1.34        0.76      0.58 o 
  -5   0  11        4.73        4.81      0.29 o 
  -4   0  11        0.03        0.05      0.18 o 
  -3   0  11       24.03       25.97      0.45 o 
  -2   0  11        0.19        0.14      0.10 o 
  -1   0  11        8.58        9.60      0.27 o 
   0   0  11        4.77        5.70      0.18 o 
   1   0  11       26.09       27.21      0.37 o 
   2   0  11       49.80       49.84      0.62 o 
   3   0  11        0.68        0.56      0.14 o 
   4   0  11        1.38        1.31      0.22 o 
  -7   1  11        0.00       -0.01      0.17 o 
  -6   1  11        0.30        0.14      0.18 o 
  -5   1  11        1.29        0.83      0.20 o 
  -4   1  11        0.39        0.40      0.20 o 
  -3   1  11       55.24       63.40      0.99 o 
  -2   1  11        8.60        7.81      0.21 o 
  -1   1  11        7.71        7.95      0.25 o 
   0   1  11        5.67        7.44      0.18 o 
   1   1  11       19.05       21.32      0.36 o 
   2   1  11       66.32       68.86      1.19 o 
   3   1  11        0.14        0.20      0.14 o 
   4   1  11        0.73        0.47      0.19 o 
  -7   2  11        1.25        0.05      0.21 o 
  -6   2  11        0.02        0.00      0.12 o 
  -5   2  11        0.40        0.17      0.17 o 
  -4   2  11        9.73       10.45      0.47 o 
  -3   2  11        9.60       12.60      0.40 o 
  -2   2  11       29.78       31.11      0.49 o 
  -1   2  11        4.41        5.33      0.21 o 
   0   2  11        5.22        6.71      0.20 o 
   1   2  11        2.33        2.51      0.19 o 
   2   2  11        7.21        6.86      0.32 o 
   3   2  11        0.06       -0.03      0.15 o 
   4   2  11        0.48        0.53      0.32 o 
  -7   3  11        1.29        0.00      0.22 o 
  -6   3  11        0.40        0.03      0.17 o 
  -5   3  11        0.08       -0.09      0.18 o 
  -4   3  11        5.43        6.23      0.44 o 
  -3   3  11       38.36       42.12      1.87 o 
  -2   3  11        5.00        6.26      0.23 o 
  -1   3  11       14.98       16.48      0.41 o 
   0   3  11        3.23        3.51      0.19 o 
   1   3  11       14.63       14.42      0.51 o 
   2   3  11        6.43        6.27      0.35 o 
   3   3  11        0.13        0.07      0.23 o 
  -7   4  11        0.31        0.30      0.34 o 
  -6   4  11        0.61        0.51      0.51 o 
  -5   4  11        2.31        2.34      0.33 o 
  -4   4  11        8.66        8.21      0.43 o 
  -3   4  11        0.31        0.30      0.25 o 
  -2   4  11        0.54        0.52      0.18 o 
  -1   4  11        3.84        3.73      0.21 o 
   0   4  11        0.39        0.21      0.27 o 
   1   4  11        4.94        4.69      0.34 o 
   2   4  11        0.51        0.58      0.41 o 
  -7   5  11        0.02        0.15      0.33 o 
  -6   5  11        0.15        0.05      0.22 o 
  -5   5  11        1.31       -0.01      0.17 o 
  -4   5  11        4.72        3.78      2.34 o 
  -3   5  11        0.91        0.29      0.33 o 
  -2   5  11        1.64        1.29      0.12 o 
  -1   5  11        1.82        2.44      0.49 o 
   0   5  11        0.00        0.19      0.21 o 
   1   5  11        1.12        0.12      0.21 o 
   2   5  11        0.24        0.02      0.22 o 
  -6   6  11        0.04        0.00      0.18 o 
  -5   6  11        0.14        0.04      0.21 o 
  -4   6  11        1.44       -0.01      0.27 o 
  -3   6  11        1.48        0.02      0.18 o 
  -2   6  11        2.72        2.36      0.54 o 
  -1   6  11        6.70        8.13      0.73 o 
   0   6  11        0.26        0.32      0.29 o 
   1   6  11        1.67       -0.03      0.21 o 
  -5   7  11        0.08        0.01      0.20 o 
  -4   7  11        0.75        0.01      0.26 o 
  -3   7  11        0.11        0.02      0.31 o 
  -2   7  11        0.24        0.36      0.43 o 
  -1   7  11        0.21       -0.07      0.35 o 
   0  -7  12        1.10        1.73      0.81 o 
   1  -7  12        0.73        0.73      0.45 o 
   2  -7  12        0.64        0.69      0.49 o 
  -1  -6  12        2.83        2.60      0.50 o 
   0  -6  12        2.97        3.48      0.55 o 
   1  -6  12       23.37       26.62      1.68 o 
   2  -6  12        0.00        0.14      0.35 o 
   3  -6  12        1.86        0.57      0.80 o 
  -3  -5  12        0.87        0.78      0.42 o 
  -2  -5  12        1.03        1.87      0.45 o 
  -1  -5  12        0.38        0.59      0.36 o 
   0  -5  12        5.15        5.17      0.57 o 
   1  -5  12       17.16       19.74      0.95 o 
   2  -5  12        1.96        1.96      0.49 o 
   3  -5  12        2.11        0.73      0.96 o 
   4  -5  12        1.60        0.07      0.33 o 
  -4  -4  12        4.09        6.17      0.64 o 
  -3  -4  12        0.00        0.16      0.29 o 
  -2  -4  12        2.26        2.36      0.69 o 
  -1  -4  12       11.87       10.60      0.66 o 
   0  -4  12        3.02        4.07      0.78 o 
   1  -4  12        3.21        3.22      0.49 o 
   2  -4  12        0.41        1.01      0.40 o 
   3  -4  12        2.35        1.22      0.88 o 
   4  -4  12        0.50       -0.02      0.26 o 
  -5  -3  12        1.03        0.49      0.35 o 
  -4  -3  12        3.10        2.60      0.15 o 
  -3  -3  12        2.51        2.31      0.08 o 
  -2  -3  12        2.71        4.58      0.49 o 
  -1  -3  12        3.46        3.83      0.69 o 
   0  -3  12        0.58        1.09      0.33 o 
   1  -3  12        1.25        1.63      0.38 o 
   2  -3  12       34.45       33.87      1.13 o 
   3  -3  12        3.01        0.62      0.57 o 
   4  -3  12        0.18        0.00      0.31 o 
  -6  -2  12        0.45        0.67      0.19 o 
  -5  -2  12        0.18        0.07      0.15 o 
  -4  -2  12        1.10        0.72      0.51 o 
  -3  -2  12        1.11        1.03      0.11 o 
  -2  -2  12        1.30        1.03      0.25 o 
  -1  -2  12       14.77       13.29      0.62 o 
   0  -2  12        4.65        4.68      0.43 o 
   1  -2  12        0.15        0.14      0.05 o 
   2  -2  12        0.71        0.67      0.10 o 
   3  -2  12        0.42        0.24      0.09 o 
   4  -2  12        1.16        1.01      0.30 o 
  -6  -1  12        0.58        0.83      0.22 o 
  -5  -1  12        0.12        0.08      0.12 o 
  -4  -1  12        0.87        0.43      0.35 o 
  -3  -1  12        5.45        4.39      0.25 o 
  -2  -1  12        0.11       -0.02      0.07 o 
  -1  -1  12        9.97        8.96      0.51 o 
   0  -1  12        2.75        1.95      0.09 o 
   1  -1  12        1.34        1.73      0.12 o 
   2  -1  12       19.38       18.66      0.34 o 
   3  -1  12       15.28       16.45      0.46 o 
   4  -1  12        0.48        0.46      0.21 o 
  -6   0  12        5.81        7.20      0.40 o 
  -5   0  12        7.06        8.65      0.35 o 
  -4   0  12       12.16       12.52      0.35 o 
  -3   0  12        0.73        0.53      0.12 o 
  -2   0  12        5.48        4.89      0.18 o 
  -1   0  12        0.79        1.05      0.18 o 
   0   0  12        0.63        0.31      0.08 o 
   1   0  12        0.17        0.37      0.11 o 
   2   0  12        6.51        8.11      0.30 o 
   3   0  12       44.83       47.10      0.71 o 
   4   0  12        0.54        1.00      0.20 o 
  -7   1  12        0.00       -0.03      0.18 o 
  -6   1  12        5.59        5.89      0.55 o 
  -5   1  12       11.53       12.66      0.45 o 
  -4   1  12       15.00       12.44      0.43 o 
  -3   1  12        9.02        8.35      0.29 o 
  -2   1  12       14.31       16.72      0.38 o 
  -1   1  12        4.54        5.01      0.34 o 
   0   1  12        0.00        0.02      0.07 o 
   1   1  12       18.01       17.36      0.32 o 
   2   1  12        1.62        2.62      0.27 o 
   3   1  12        0.45        0.46      0.20 o 
  -7   2  12        0.09        0.01      0.21 o 
  -6   2  12        1.03        0.04      0.18 o 
  -5   2  12        0.78        0.44      0.20 o 
  -4   2  12        0.24        0.26      0.28 o 
  -3   2  12        0.03       -0.15      0.15 o 
  -2   2  12       19.64       23.17      0.41 o 
  -1   2  12        2.14        1.97      0.17 o 
   0   2  12        2.32        2.77      0.15 o 
   1   2  12        2.45        2.50      0.23 o 
   2   2  12        8.95       11.51      0.61 o 
   3   2  12        8.60        8.54      0.51 o 
  -7   3  12        0.04        0.02      0.19 o 
  -6   3  12        0.00       -0.02      0.17 o 
  -5   3  12        0.22        0.15      0.19 o 
  -4   3  12        0.26        0.31      0.23 o 
  -3   3  12        3.67        5.06      0.49 o 
  -2   3  12        1.04        1.07      0.18 o 
  -1   3  12        1.46        1.87      0.18 o 
   0   3  12        1.93        2.16      0.15 o 
   1   3  12        5.46        5.52      0.32 o 
   2   3  12        0.03       -0.04      0.17 o 
  -6   4  12        0.29        0.06      0.25 o 
  -5   4  12        1.33        0.04      0.19 o 
  -4   4  12        0.21        0.17      0.25 o 
  -3   4  12        1.81        1.50      1.12 o 
  -2   4  12       15.60       19.11      1.44 o 
  -1   4  12        0.59        0.64      0.11 o 
   0   4  12        0.02        0.03      0.16 o 
   1   4  12        0.74        0.74      0.24 o 
   2   4  12        1.04        1.20      0.29 o 
  -6   5  12        1.19        0.02      0.26 o 
  -5   5  12        1.13        0.03      0.20 o 
  -4   5  12        0.41        0.01      0.17 o 
  -3   5  12        0.02        0.10      0.11 o 
  -2   5  12        4.17        4.48      0.28 o 
  -1   5  12        3.60        4.66      0.57 o 
   0   5  12        0.38        0.23      0.24 o 
   1   5  12        0.18       -0.05      0.23 o 
  -5   6  12        0.01       -0.01      0.18 o 
  -4   6  12        0.21        0.01      0.18 o 
  -3   6  12        0.86        0.03      0.31 o 
  -2   6  12        1.02        0.73      0.78 o 
  -1   6  12        0.01       -0.16      0.36 o 
   0   6  12        0.25        0.19      0.31 o 
  -4   7  12        2.31       -0.01      0.24 o 
  -3   7  12        0.91        0.05      0.36 o 
  -2   7  12        0.42        0.19      0.69 o 
  -1  -6  13        3.54        4.42      0.62 o 
   0  -6  13        0.44        0.62      0.43 o 
   1  -6  13        0.46        0.55      0.45 o 
   2  -6  13        0.02        0.05      0.33 o 
  -3  -5  13        1.73        2.24      0.54 o 
  -2  -5  13        5.15        5.81      0.62 o 
  -1  -5  13        2.02        1.85      0.49 o 
   0  -5  13        0.01       -0.02      0.26 o 
   1  -5  13        0.89        1.27      0.76 o 
   2  -5  13        5.14        5.65      0.69 o 
   3  -5  13        0.09        0.26      0.40 o 
  -4  -4  13        0.24        0.19      0.36 o 
  -3  -4  13        0.73        1.16      0.45 o 
  -2  -4  13        5.49        7.11      0.62 o 
  -1  -4  13        1.18        1.13      0.40 o 
   0  -4  13        4.37        4.91      0.55 o 
   1  -4  13        4.55        3.59      0.52 o 
   2  -4  13        2.56        3.17      0.54 o 
   3  -4  13        0.01       -0.08      0.21 o 
  -4  -3  13        1.52        0.97      0.43 o 
  -3  -3  13        1.06        1.79      0.47 o 
  -2  -3  13        0.13        0.16      0.47 o 
  -1  -3  13        0.61        0.83      0.35 o 
   0  -3  13        4.55        5.48      0.83 o 
   1  -3  13        0.03        0.09      0.26 o 
   2  -3  13        0.07        0.09      0.28 o 
   3  -3  13        3.47        1.76      1.34 o 
  -5  -2  13        0.32        0.09      0.19 o 
  -4  -2  13        1.55        1.33      0.80 o 
  -3  -2  13        1.82        2.42      0.16 o 
  -2  -2  13        2.08        1.62      0.15 o 
  -1  -2  13       18.50       17.30      0.75 o 
   0  -2  13        6.31        8.01      0.83 o 
   1  -2  13        4.21        2.71      0.33 o 
   2  -2  13        0.01        0.05      0.36 o 
   3  -2  13        0.50       -0.03      0.17 o 
  -6  -1  13        0.04        0.09      0.15 o 
  -5  -1  13        0.30        0.15      0.17 o 
  -4  -1  13        0.75        0.70      0.50 o 
  -3  -1  13        0.62        0.47      0.11 o 
  -2  -1  13        0.07        0.07      0.12 o 
  -1  -1  13       10.86       10.79      0.34 o 
   0  -1  13       12.89       12.95      0.33 o 
   1  -1  13        3.25        2.89      0.14 o 
   2  -1  13        0.02        0.01      0.07 o 
   3  -1  13        1.43        1.08      0.34 o 
  -6   0  13        0.39        0.47      0.21 o 
  -5   0  13        0.69        0.63      0.54 o 
  -4   0  13        1.29        0.71      0.74 o 
  -3   0  13        5.35        5.10      0.25 o 
  -2   0  13        0.01       -0.01      0.09 o 
  -1   0  13        3.53        2.76      0.19 o 
   0   0  13        9.35       10.36      0.28 o 
   1   0  13       10.65       11.67      0.27 o 
   2   0  13        0.03        0.02      0.10 o 
   3   0  13        0.00       -0.09      0.16 o 
  -6   1  13        0.38        0.02      0.19 o 
  -5   1  13        4.32        4.20      0.31 o 
  -4   1  13        9.28        8.65      0.35 o 
  -3   1  13        0.71        0.66      0.13 o 
  -2   1  13        0.00        0.04      0.14 o 
  -1   1  13        0.09        0.06      0.10 o 
   0   1  13        0.58        0.62      0.13 o 
   1   1  13        1.62        1.17      0.16 o 
   2   1  13        0.17        0.12      0.17 o 
   3   1  13        0.86        0.73      0.22 o 
  -6   2  13        4.34        4.34      2.43 o 
  -5   2  13        2.11        0.93      0.94 o 
  -4   2  13        2.12        1.40      0.36 o 
  -3   2  13        3.29        3.55      0.20 o 
  -2   2  13        2.41        2.66      0.22 o 
  -1   2  13        0.05        0.14      0.12 o 
   0   2  13        3.88        5.15      0.26 o 
   1   2  13        1.23        0.85      0.14 o 
   2   2  13        1.41        1.45      0.24 o 
  -6   3  13        2.03        0.11      0.26 o 
  -5   3  13        0.02        0.12      0.19 o 
  -4   3  13        0.19        0.05      0.20 o 
  -3   3  13       14.71       16.05      0.39 o 
  -2   3  13       20.60       22.52      0.62 o 
  -1   3  13        0.13        0.24      0.13 o 
   0   3  13        0.15        0.10      0.10 o 
   1   3  13        0.38        0.25      0.23 o 
   2   3  13        2.23        2.19      0.49 o 
  -6   4  13        0.00       -0.02      0.18 o 
  -5   4  13        0.21       -0.06      0.23 o 
  -4   4  13        0.89        0.03      0.18 o 
  -3   4  13        0.36        0.26      0.18 o 
  -2   4  13       10.20       11.28      0.51 o 
  -1   4  13        1.71        1.02      0.21 o 
   0   4  13        0.67        0.26      0.28 o 
   1   4  13        0.87        0.46      0.59 o 
  -5   5  13        0.66        0.03      0.24 o 
  -4   5  13        1.97        0.10      0.23 o 
  -3   5  13       15.74       15.77      1.54 o 
  -2   5  13        6.57        7.37      0.73 o 
  -1   5  13        0.17       -0.02      0.43 o 
   0   5  13        1.29        0.92      0.76 o 
  -4   6  13        0.04       -0.03      0.21 o 
  -3   6  13        8.50       10.87      0.94 o 
  -2   6  13       16.75       20.19      1.20 o 
  -2  -5  14        1.56        1.94      0.54 o 
  -1  -5  14        6.51        6.41      0.69 o 
   0  -5  14       11.83       12.64      0.90 o 
   1  -5  14        0.90        0.50      0.43 o 
  -3  -4  14        3.76        5.93      0.69 o 
  -2  -4  14        2.05        2.17      0.50 o 
  -1  -4  14        2.75        2.53      0.50 o 
   0  -4  14        4.43        6.14      0.64 o 
   1  -4  14        9.87       12.14      0.83 o 
   2  -4  14        0.05        0.07      0.33 o 
  -4  -3  14        0.32        0.33      0.40 o 
  -3  -3  14        6.66        8.29      0.71 o 
  -2  -3  14        0.71        0.52      0.36 o 
  -1  -3  14        1.12        0.85      0.36 o 
   0  -3  14        0.02        0.21      0.31 o 
   1  -3  14       13.16       15.45      0.83 o 
   2  -3  14        5.61        5.77      0.92 o 
  -4  -2  14        0.34        1.23      0.45 o 
  -3  -2  14        0.04        0.03      0.28 o 
  -2  -2  14        0.32        0.02      0.35 o 
  -1  -2  14        4.02        5.01      0.52 o 
   0  -2  14        4.60        5.96      0.54 o 
   1  -2  14        0.73        0.00      0.19 o 
   2  -2  14        0.24       -0.02      0.23 o 
  -5  -1  14        0.45        0.21      0.28 o 
  -4  -1  14        0.20        0.24      0.11 o 
  -3  -1  14        3.17        3.67      0.29 o 
  -2  -1  14        3.73        3.07      0.17 o 
  -1  -1  14        2.42        2.27      0.10 o 
   0  -1  14        0.86        0.68      0.21 o 
   1  -1  14       10.15       10.48      0.24 o 
   2  -1  14        0.44        0.09      0.24 o 
  -5   0  14        0.06        0.06      0.16 o 
  -4   0  14        0.19        0.12      0.19 o 
  -3   0  14        1.83        2.24      0.17 o 
  -2   0  14        0.05        0.04      0.09 o 
  -1   0  14        3.44        2.90      0.19 o 
   0   0  14        1.70        1.95      0.17 o 
   1   0  14       12.78       12.86      0.34 o 
   2   0  14        6.40        5.72      0.26 o 
  -6   1  14        0.56        0.73      0.30 o 
  -5   1  14        1.33        0.89      0.71 o 
  -4   1  14        1.80        1.70      0.26 o 
  -3   1  14        1.02        0.40      0.15 o 
  -2   1  14        1.75        1.32      0.22 o 
  -1   1  14        5.60        7.29      0.36 o 
   0   1  14       17.21       18.06      0.35 o 
   1   1  14        5.84        5.85      0.23 o 
   2   1  14        3.57        3.64      0.26 o 
  -6   2  14        0.13        0.07      0.23 o 
  -5   2  14        0.04        0.08      0.20 o 
  -4   2  14        0.38        0.19      0.27 o 
  -3   2  14        0.05        0.05      0.13 o 
  -2   2  14        0.57        0.46      0.20 o 
  -1   2  14        0.47        0.46      0.16 o 
   0   2  14        0.55        0.43      0.14 o 
   1   2  14        1.21        1.15      0.20 o 
   2   2  14        1.03        0.80      0.22 o 
  -5   3  14        0.99        0.02      0.17 o 
  -4   3  14        0.46        0.35      0.30 o 
  -3   3  14        0.36        0.32      0.15 o 
  -2   3  14        0.27        0.18      0.19 o 
  -1   3  14        0.89        0.64      0.42 o 
   0   3  14        3.55        3.35      0.23 o 
   1   3  14        1.90        0.85      0.69 o 
  -5   4  14        0.09       -0.02      0.19 o 
  -4   4  14        0.61       -0.04      0.18 o 
  -3   4  14        2.28        1.19      0.79 o 
  -2   4  14        0.01        0.03      0.16 o 
  -1   4  14        1.79        0.05      0.26 o 
   0   4  14        0.53        0.20      0.24 o 
  -4   5  14        0.06       -0.01      0.14 o 
  -3   5  14        0.44        0.00      0.24 o 
  -2   5  14        0.28        0.02      0.28 o 
  -1   5  14        2.15        0.02      0.29 o 
  -2  -4  15        0.02        0.50      0.43 o 
  -1  -4  15        0.28        0.26      0.38 o 
   0  -4  15        0.00        0.14      0.57 o 
   1  -4  15        0.81        0.99      0.49 o 
  -3  -3  15        1.93        1.39      0.50 o 
  -2  -3  15        0.00       -0.10      0.50 o 
  -1  -3  15        0.20        0.07      0.29 o 
   0  -3  15        0.43        0.43      0.38 o 
   1  -3  15        6.43        5.98      0.66 o 
  -4  -2  15        1.43        1.59      0.52 o 
  -3  -2  15        1.25        1.54      0.47 o 
  -2  -2  15        2.03        2.08      0.45 o 
  -1  -2  15        0.00        0.24      0.31 o 
   0  -2  15        1.25        1.07      0.40 o 
   1  -2  15        2.97        3.41      0.50 o 
   2  -2  15        0.05       -0.09      0.28 o 
  -4  -1  15        0.54        0.54      0.38 o 
  -3  -1  15        0.38        0.50      0.57 o 
  -2  -1  15        0.20        0.28      0.29 o 
  -1  -1  15        0.48        0.05      0.23 o 
   0  -1  15        1.74       -0.03      0.38 o 
   1  -1  15        1.48       -0.02      0.33 o 
   2  -1  15        1.20        0.03      0.36 o 
  -5   0  15        0.43        0.42      0.18 o 
  -4   0  15        0.54        0.67      0.15 o 
  -3   0  15        0.08        0.06      0.10 o 
  -2   0  15        0.82        0.69      0.39 o 
  -1   0  15        0.67        0.38      0.13 o 
   0   0  15        1.06        0.64      0.18 o 
   1   0  15        8.64        9.70      0.30 o 
  -5   1  15        2.11        1.45      0.24 o 
  -4   1  15        0.20        0.09      0.14 o 
  -3   1  15        0.14        0.09      0.14 o 
  -2   1  15        0.23        0.09      0.16 o 
  -1   1  15        0.09        0.02      0.10 o 
   0   1  15        0.24        0.20      0.13 o 
   1   1  15        4.39        4.20      0.22 o 
  -5   2  15        0.35        0.13      0.22 o 
  -4   2  15        1.45        1.32      0.56 o 
  -3   2  15        0.34        0.23      0.15 o 
  -2   2  15        0.04        0.11      0.17 o 
  -1   2  15        5.19        5.58      0.23 o 
   0   2  15        0.00        0.02      0.10 o 
  -4   3  15        0.55        0.03      0.13 o 
  -3   3  15        0.03        0.21      0.17 o 
  -2   3  15        0.03        0.00      0.15 o 
  -1   3  15        0.05        0.09      0.11 o 
   0   3  15        0.62        0.25      0.23 o 
  -4   4  15        0.30        0.35      0.28 o 
  -3   4  15        0.14        0.17      0.21 o 
  -2   4  15        0.02       -0.02      0.24 o 
  -1  -3  16        0.18        0.07      0.31 o 
  -2  -2  16        0.15        0.07      0.29 o 
  -1  -2  16        1.57        1.25      0.45 o 
   0  -2  16        0.84       -0.05      0.29 o 
  -3  -1  16        0.03       -0.07      0.28 o 
  -2  -1  16        0.44        0.07      0.45 o 
  -1  -1  16        4.39        5.39      0.55 o 
   0  -1  16        0.96       -0.03      0.24 o 
  -3   0  16        1.25        0.12      0.29 o 
  -2   0  16        0.05        0.00      0.21 o 
  -1   0  16        1.14        0.05      0.38 o 
   0   0  16        1.81        0.05      0.38 o 
  -4   1  16        0.54        0.22      0.14 o 
  -3   1  16        1.45        1.86      1.11 o 
  -2   1  16        0.36        0.14      0.15 o 
  -1   1  16        0.26        0.09      0.11 o 
   0   1  16        0.05        0.06      0.14 o 
  -3   2  16        0.58        0.23      0.18 o 
  -2   2  16        0.07        0.20      0.17 o 
  -1   2  16        0.02        0.22      0.14 o 
                                                 
